# Supplementary material for: Reservoir computing model of prefrontal cortex creates novel combinations of previous navigation sequences from hippocampal place-cell replay with spatial reward propagation
Source: PLoS Comput Biol. 2019 Jul 15;15(7):e1006624. doi: 10.1371/journal.pcbi.1006624 (PMC6668845; doi:10.1371/journal.pcbi.1006624)
Supplement: S1 Data — (ZIP) [file pcbi.1006624.s012.zip]

Archive with 146 entries (103 files):
- CRCNS_2016.pdf
- model/5_feeders/
- model/5_feeders/abcde.csv
- model/5_feeders/abced.csv
- model/5_feeders/bacde.csv
- model/5_feeders/ebcda.csv
- model/5_feeders/feeders.csv
- model/activation_kernel.m
- model/bresenham.m
- model/consolidation.m
- model/draw_circle.m
- model/feeders.csv
- model/full_model.pub
- model/linear/
- model/linear/abcde_linear.csv
- model/linear/abe_linear.csv
- model/overlap.m
- model/overlap/
- model/overlap/c6_s2_t1/
- model/overlap/c6_s2_t1/feeders.csv
- model/overlap/c6_s2_t1/subjposition.csv
- model/overlap/c6_s2_t10/
- model/overlap/c6_s2_t10/feeders.csv
- model/overlap/c6_s2_t10/subjposition.csv
- model/overlap/c6_s2_t2/
- model/overlap/c6_s2_t2/feeders.csv
- model/overlap/c6_s2_t2/subjposition.csv
- model/overlap/c6_s2_t3/
- model/overlap/c6_s2_t3/feeders.csv
- model/overlap/c6_s2_t3/subjposition.csv
- model/overlap/c6_s2_t4/
- model/overlap/c6_s2_t4/feeders.csv
- model/overlap/c6_s2_t4/subjposition.csv
- model/overlap/c6_s2_t5/
- model/overlap/c6_s2_t5/feeders.csv
- model/overlap/c6_s2_t5/subjposition.csv
- model/overlap/c6_s2_t6/
- model/overlap/c6_s2_t6/feeders.csv
- model/overlap/c6_s2_t6/subjposition.csv
- model/overlap/c6_s2_t7/
- model/overlap/c6_s2_t7/feeders.csv
- model/overlap/c6_s2_t7/subjposition.csv
- model/overlap/c6_s2_t8/
- model/overlap/c6_s2_t8/feeders.csv
- model/overlap/c6_s2_t8/subjposition.csv
- model/overlap/c6_s2_t9/
- model/overlap/c6_s2_t9/feeders.csv
- model/overlap/c6_s2_t9/subjposition.csv
- model/overlap/c6_s3_t1/
- model/overlap/c6_s3_t1/feeders.csv
- model/overlap/c6_s3_t1/subjposition.csv
- model/overlap/c6_s3_t10/
- model/overlap/c6_s3_t10/feeders.csv
- model/overlap/c6_s3_t10/subjposition.csv
- model/overlap/c6_s3_t2/
- model/overlap/c6_s3_t2/feeders.csv
- model/overlap/c6_s3_t2/subjposition.csv
- model/overlap/c6_s3_t3/
- model/overlap/c6_s3_t3/feeders.csv
- model/overlap/c6_s3_t3/subjposition.csv
- model/overlap/c6_s3_t4/
- model/overlap/c6_s3_t4/feeders.csv
- model/overlap/c6_s3_t4/subjposition.csv
- model/overlap/c6_s3_t5/
- model/overlap/c6_s3_t5/feeders.csv
- model/overlap/c6_s3_t5/subjposition.csv
- model/overlap/c6_s3_t6/
- model/overlap/c6_s3_t6/feeders.csv
- model/overlap/c6_s3_t6/subjposition.csv
- model/overlap/c6_s3_t7/
- model/overlap/c6_s3_t7/feeders.csv
- model/overlap/c6_s3_t7/subjposition.csv
- model/overlap/c6_s3_t8/
- model/overlap/c6_s3_t8/feeders.csv
- model/overlap/c6_s3_t8/subjposition.csv
- model/overlap/c6_s3_t9/
- model/overlap/c6_s3_t9/feeders.csv
- model/overlap/c6_s3_t9/subjposition.csv
- model/overlap/c7_s2_t1/
- model/overlap/c7_s2_t1/feeders.csv
- model/overlap/c7_s2_t1/subjposition.csv
- model/overlap/c7_s2_t10/
- model/overlap/c7_s2_t10/feeders.csv
- model/overlap/c7_s2_t10/subjposition.csv
- model/overlap/c7_s2_t2/
- model/overlap/c7_s2_t2/feeders.csv
- model/overlap/c7_s2_t2/subjposition.csv
- model/overlap/c7_s2_t3/
- model/overlap/c7_s2_t3/feeders.csv
- model/overlap/c7_s2_t3/subjposition.csv
- model/overlap/c7_s2_t4/
- model/overlap/c7_s2_t4/feeders.csv
- model/overlap/c7_s2_t4/subjposition.csv
- model/overlap/c7_s2_t5/
- model/overlap/c7_s2_t5/feeders.csv
- model/overlap/c7_s2_t5/subjposition.csv
- model/overlap/c7_s2_t6/
- model/overlap/c7_s2_t6/feeders.csv
- model/overlap/c7_s2_t6/subjposition.csv
- model/overlap/c7_s2_t7/
- model/overlap/c7_s2_t7/feeders.csv
- model/overlap/c7_s2_t7/subjposition.csv
- model/overlap/c7_s2_t8/
- model/overlap/c7_s2_t8/feeders.csv
- model/overlap/c7_s2_t8/subjposition.csv
- model/overlap/c7_s2_t9/
- model/overlap/c7_s2_t9/feeders.csv
- model/overlap/c7_s2_t9/subjposition.csv
- model/overlap/c7_s3_t1/
- model/overlap/c7_s3_t1/feeders.csv
- model/overlap/c7_s3_t1/subjposition.csv
- model/overlap/c7_s3_t10/
- model/overlap/c7_s3_t10/feeders.csv
- model/overlap/c7_s3_t10/subjposition.csv
- model/overlap/c7_s3_t2/
- model/overlap/c7_s3_t2/feeders.csv
- model/overlap/c7_s3_t2/subjposition.csv
- model/overlap/c7_s3_t3/
- model/overlap/c7_s3_t3/feeders.csv
- model/overlap/c7_s3_t3/subjposition.csv
- model/overlap/c7_s3_t4/
- model/overlap/c7_s3_t4/feeders.csv
- model/overlap/c7_s3_t4/subjposition.csv
- model/overlap/c7_s3_t5/
- model/overlap/c7_s3_t5/feeders.csv
- model/overlap/c7_s3_t5/subjposition.csv
- model/overlap/c7_s3_t6/
- model/overlap/c7_s3_t6/feeders.csv
- model/overlap/c7_s3_t6/subjposition.csv
- model/overlap/c7_s3_t7/
- model/overlap/c7_s3_t7/feeders.csv
- model/overlap/c7_s3_t7/subjposition.csv
- model/overlap/c7_s3_t8/
- model/overlap/c7_s3_t8/feeders.csv
- model/overlap/c7_s3_t8/subjposition.csv
- model/overlap/c7_s3_t9/
- model/overlap/c7_s3_t9/feeders.csv
- model/overlap/c7_s3_t9/subjposition.csv
- model/overlap/feeders.csv
- model/overlap/placecells.csv
- model/placecells.csv
- model/random_index.m
- model/recombination.m
- model/reconstruction.m
- model/selection.m
- model/snippet_replay.m
