# Supplementary material for: Reservoir computing model of prefrontal cortex creates novel combinations of previous navigation sequences from hippocampal place-cell replay with spatial reward propagation
Source: PLoS Comput Biol. 2019 Jul 15;15(7):e1006624. doi: 10.1371/journal.pcbi.1006624 (PMC6668845; doi:10.1371/journal.pcbi.1006624)
Supplement: S1 Data — (ZIP) [file pcbi.1006624.s012.zip › model/5_feeders/abced.csv]

trial	group	subject	repetition	x	y	random	triedToEat	ate
Travel	Control	1	0	-0.6	-0.46666664	false	false	false
Travel	Control	1	0	-0.551499881003412	-0.454738986613422	false	false	false
Travel	Control	1	0	-0.50174333205018	-0.454803200234149	false	false	false
Travel	Control	1	0	-0.455028473870811	-0.472158983486231	false	false	false
Travel	Control	1	0	-0.40774205420523	-0.487703476210663	false	false	false
Travel	Control	1	0	-0.357955132639404	-0.486288919736198	false	true	true
Travel	Control	1	0	-0.309167532978235	-0.475413076032022	false	false	false
Travel	Control	1	0	-0.260385107699193	-0.46447589320283	false	false	false
Travel	Control	1	0	-0.21093092368749	-0.457246104245776	false	false	false
Travel	Control	1	0	-0.161001102014954	-0.455164325186113	false	false	false
Travel	Control	1	0	-0.111161741579483	-0.458779502178485	false	false	false
Travel	Control	1	0	-0.0620175549780206	-0.467828954828607	false	false	false
Travel	Control	1	0	-0.0138559822352044	-0.481225484276133	false	false	false
Travel	Control	1	0	0.0337831538262624	-0.496405291455988	false	false	false
Travel	Control	1	0	0.0814647841769247	-0.511451012828337	false	false	false
Travel	Control	1	0	0.129692249847137	-0.524619228433804	false	false	false
Travel	Control	1	0	0.178811013539934	-0.533818651074402	false	false	false
Travel	Control	1	0	0.228668331296868	-0.536438463311779	false	false	false
Travel	Control	1	0	0.278010519630789	-0.529196033286715	false	false	false
Travel	Control	1	0	0.323317821987552	-0.508528829449167	false	false	false
Travel	Control	1	0	0.36111498735373	-0.476105220863143	false	true	true
Travel	Control	1	0	0.391037595017497	-0.43616740796867	false	false	false
Travel	Control	1	0	0.415397150078221	-0.392540427269692	false	false	false
Travel	Control	1	0	0.435667793061399	-0.346847202901223	false	false	false
Travel	Control	1	0	0.453336068862631	-0.300082376173577	false	false	false
Travel	Control	1	0	0.468821920627356	-0.252545009887251	false	false	false
Travel	Control	1	0	0.482874545613319	-0.20456330505174	false	false	false
Travel	Control	1	0	0.495729433667133	-0.156245652119559	false	false	false
Travel	Control	1	0	0.507611837146845	-0.107678865506146	false	false	false
Travel	Control	1	0	0.51883677959046	-0.0589557583396322	false	false	false
Travel	Control	1	0	0.529567996875317	-0.0101212357104034	false	false	false
Travel	Control	1	0	0.539944972218992	0.0387899928698468	false	false	false
Travel	Control	1	0	0.550134688009762	0.0877406743239446	false	false	false
Travel	Control	1	0	0.560322322635774	0.136691783334668	false	false	false
Travel	Control	1	0	0.570677101345369	0.185607747994174	false	true	true
Travel	Control	1	0	0.581429634243318	0.234437750832209	false	false	false
Travel	Control	1	0	0.592478263444759	0.283201656098602	false	false	false
Travel	Control	1	0	0.603736328754498	0.331917714342837	false	false	false
Travel	Control	1	0	0.614971582349634	0.380639002018554	false	false	false
Travel	Control	1	0	0.625738434643116	0.429465023318918	false	false	false
Travel	Control	1	0	0.634401409091773	0.478688868461192	false	false	false
Travel	Control	1	0	0.613718504176329	0.486471911466558	false	false	false
Travel	Control	1	0	0.586330954379791	0.444667218924941	false	false	false
Travel	Control	1	0	0.560943464726057	0.401593065001217	false	false	false
Travel	Control	1	0	0.536192900272498	0.358148921802918	false	false	false
Travel	Control	1	0	0.511663767709341	0.314579239790625	false	false	false
Travel	Control	1	0	0.487220346236954	0.270961367111002	false	false	false
Travel	Control	1	0	0.46275647025014	0.227354971136812	false	false	false
Travel	Control	1	0	0.438200948198698	0.183800151114524	false	false	false
Travel	Control	1	0	0.413495659217635	0.140330160749115	false	false	false
Travel	Control	1	0	0.388584325724953	0.0969779852115057	false	false	false
Travel	Control	1	0	0.363408104083737	0.0537791713710449	false	false	false
Travel	Control	1	0	0.337901261903966	0.0107748007525156	false	false	false
Travel	Control	1	0	0.311986261060382	-0.0319848531053062	false	false	false
Travel	Control	1	0	0.285513170036953	-0.0744009555643604	false	false	false
Travel	Control	1	0	0.258351595609521	-0.116378651188348	false	false	false
Travel	Control	1	0	0.230326003159584	-0.157783076668223	false	false	false
Travel	Control	1	0	0.201169384448329	-0.198397891775759	false	false	false
Travel	Control	1	0	0.170133845336936	-0.237590143930148	false	false	false
Travel	Control	1	0	0.136945654545299	-0.274966464241261	false	false	false
Travel	Control	1	0	0.100711718651526	-0.309380499599632	false	false	false
Travel	Control	1	0	0.0603993130276559	-0.338852933451839	false	false	false
Travel	Control	1	0	0.0146038784604729	-0.358378361432652	false	false	false
Travel	Control	1	0	-0.0345986497930195	-0.356374937286556	false	false	false
Travel	Control	1	0	-0.0726969349994127	-0.325286885555188	false	false	false
Travel	Control	1	0	-0.0937539801513969	-0.28008473779654	false	false	false
Travel	Control	1	0	-0.109809157146846	-0.232733487222264	false	false	false
Travel	Control	1	0	-0.127811781617668	-0.18609944169534	false	false	false
Travel	Control	1	0	-0.149952889442771	-0.141290645052101	false	false	false
Travel	Control	1	0	-0.176308946701592	-0.0988284606456414	false	false	false
Travel	Control	1	0	-0.206392650425139	-0.0589159758052977	false	false	false
Travel	Control	1	0	-0.239335170623765	-0.0213188033613004	false	false	false
Travel	Control	1	0	-0.274313203586984	0.0143997669758009	false	false	false
Travel	Control	1	0	-0.31092306964731	0.0484486321613476	false	false	false
Travel	Control	1	0	-0.34906363661499	0.0807726972666788	false	false	false
Travel	Control	1	0	-0.388647264999618	0.111306998028238	false	false	false
Travel	Control	1	0	-0.429843563978163	0.139619534313563	false	false	false
Travel	Control	1	0	-0.473046716635648	0.164739025095312	false	false	false
Travel	Control	1	0	-0.519040601246905	0.184139803246149	false	false	false
Travel	Control	1	0	-0.568048188182006	0.186230843222267	false	true	true
Travel	Control	1	0	-0.594335735973109	0.146337076791907	false	false	false
Travel	Control	1	0	-0.597660684634653	0.0965346302308338	false	false	false
Travel	Control	1	0	-0.595226686440856	0.0466021424810079	false	false	false
Travel	Control	1	0	-0.591382689721628	-0.00324974785689317	false	false	false
Travel	Control	1	0	-0.588131425124849	-0.0531414593063904	false	false	false
Travel	Control	1	0	-0.587096350123535	-0.103119371600337	false	false	false
Travel	Control	1	0	-0.590249693113791	-0.152987852806593	false	false	false
Travel	Control	1	0	-0.600674361183708	-0.201799207649209	false	false	false
Travel	Control	1	0	-0.622229199622064	-0.246747923347141	false	false	false
Travel	Control	1	0	-0.654237470500133	-0.284948760026195	false	false	false
Travel	Control	1	0	-0.694307406388981	-0.314662936354371	false	false	false
Travel	Control	1	0	-0.739867560596592	-0.335052740467686	false	false	false
Travel	Control	1	0	-0.788677440406762	-0.345453543605712	false	false	false
Travel	Control	1	0	-0.838432394550795	-0.343283287071059	false	false	false
Travel	Control	1	0	-0.882352867848711	-0.32112204143636	false	false	false
Travel	Control	1	0	-0.902857077406062	-0.276399851342533	false	false	false
Travel	Control	1	0	-0.903822231256386	-0.226561048230778	false	false	false
Travel	Control	1	0	-0.896096028649473	-0.177192351585087	false	false	false
Travel	Control	1	0	-0.884383129803196	-0.128591970418898	false	false	false
Travel	Control	1	0	-0.870761705439434	-0.0804848566764597	false	false	false
Travel	Control	1	0	-0.856395879984932	-0.0325932271883084	false	false	false
Travel	Control	1	0	-0.841637314674573	0.0151788292381437	false	false	false
Travel	Control	1	0	-0.826500957974038	0.06283252039071	false	false	false
Travel	Control	1	0	-0.810980399744967	0.110362487807877	false	false	false
Travel	Control	1	0	-0.795110881841264	0.157777106268277	false	false	false
Travel	Control	1	0	-0.778896826907767	0.20507503631894	false	false	false
Travel	Control	1	0	-0.762384654607414	0.252269716034028	false	false	false
Travel	Control	1	0	-0.745601156325793	0.299368603393711	false	false	false
Travel	Control	1	0	-0.728567600857054	0.346377632435208	false	false	false
Travel	Control	1	0	-0.711134688559807	0.393239568287501	false	false	false
Travel	Control	1	0	-0.69290632812241	0.439796736384462	false	false	false
Travel	Control	1	0	-0.673462028316192	0.485857984231057	false	false	false
Travel	Control	1	0	-0.652336969066481	0.531172153077199	false	false	false
Travel	Control	1	0	-0.628897588088227	0.575330944354475	false	false	false
Travel	Control	1	0	-0.602482161894155	0.617768329567442	false	false	false
Travel	Control	1	0	-0.57220997314941	0.657532622067138	false	false	false
Travel	Control	1	0	-0.536842907244965	0.692796963188419	false	false	false
Travel	Control	1	0	-0.495558357717854	0.720782049984962	false	false	false
Travel	Control	1	0	-0.448820146882252	0.738041372258344	false	false	false
Travel	Control	1	0	-0.399180029713225	0.742949344949351	false	false	false
Travel	Control	1	0	-0.349434399370617	0.738556440567346	false	false	false
Travel	Control	1	0	-0.300618793730008	0.727890346083363	false	false	false
Travel	Control	1	0	-0.252911947725288	0.712976647413759	false	false	false
Travel	Control	1	0	-0.206190948041179	0.695189435392087	false	false	false
Travel	Control	1	0	-0.160244977469951	0.675474660540048	false	false	false
Travel	Control	1	0	-0.11484134640481	0.654535876490202	false	false	false
Travel	Control	1	0	-0.0697293493119323	0.632974332889036	false	false	false
Travel	Control	1	0	-0.0246070321449142	0.611434500554498	false	false	false
Travel	Control	1	0	0.020876614711887	0.5906717380208	false	true	true
Travel	Control	1	0	0.067259422744641	0.57202790272038	false	false	false
Travel	Control	1	0	0.115201494705056	0.557989995628255	false	false	false
Travel	Control	1	0	0.164753472972743	0.557315236794998	false	false	false
Travel	Control	1	0	0.201278338103223	0.588473670395229	false	false	false
Travel	Control	1	0	0.210611241545466	0.637184593646722	false	false	false
Travel	Control	1	0	0.207621569704034	0.687026344899533	false	false	false
Travel	Control	1	0	0.20000005	0.73333335	false	false	false
