# Supplementary material for: Reservoir computing model of prefrontal cortex creates novel combinations of previous navigation sequences from hippocampal place-cell replay with spatial reward propagation
Source: PLoS Comput Biol. 2019 Jul 15;15(7):e1006624. doi: 10.1371/journal.pcbi.1006624 (PMC6668845; doi:10.1371/journal.pcbi.1006624)
Supplement: S1 Data — (ZIP) [file pcbi.1006624.s012.zip › model/5_feeders/feeders.csv]

group	subject	id	x	y	enabled
Control	1	1	-0.352671151375484	-0.485410196624968	true
Control	1	2	0.352671151375484	-0.485410196624969	true
Control	1	3	0.570633909777092	0.185410196624968	true
Control	1	4	1.83697019872103e-16	0.6	true
Control	1	5	-0.570633909777092	0.185410196624969	true
