# Supplementary material for: Reservoir computing model of prefrontal cortex creates novel combinations of previous navigation sequences from hippocampal place-cell replay with spatial reward propagation
Source: PLoS Comput Biol. 2019 Jul 15;15(7):e1006624. doi: 10.1371/journal.pcbi.1006624 (PMC6668845; doi:10.1371/journal.pcbi.1006624)
Supplement: S1 Data — (ZIP) [file pcbi.1006624.s012.zip › model/bresenham.m]

function [x, y]=bresenham(x1,y1,x2,y2)

%Matlab optmized version of Bresenham line algorithm. No loops.
%Format:
%               [x y]=bham(x1,y1,x2,y2)
%
%Input:
%               (x1,y1): Start position
%               (x2,y2): End position
%
%Output:
%               x y: the line coordinates from (x1,y1) to (x2,y2)
%
%Usage example:
%               [x y]=bham(1,1, 10,-5);
%               plot(x,y,'or');
x1=round(x1); x2=round(x2);
y1=round(y1); y2=round(y2);
dx=abs(x2-x1);
dy=abs(y2-y1);
steep=abs(dy)>abs(dx);
if steep 
    t=dx;
    dx=dy;
    dy=t;
end

%The main algorithm goes here.
if dy==0 
    q=zeros(dx+1,1);
else
    q=[0;diff(mod([floor(dx/2):-dy:-dy*dx+floor(dx/2)]',dx))>=0];
end

%and ends here.

if steep
    if y1<=y2
        y=[y1:y2]';
    else
        y=[y1:-1:y2]';
    end
    if x1<=x2
        x=x1+cumsum(q);
    else
        x=x1-cumsum(q);
    end
else
    if x1<=x2
        x=[x1:x2]';
    else
        x=[x1:-1:x2]';
    end
    if y1<=y2
        y=y1+cumsum(q);
    else
        y=y1-cumsum(q); 
    end
end
x=max(x, 1);
y=max(y,1);
