# Supplementary material for: Reservoir computing model of prefrontal cortex creates novel combinations of previous navigation sequences from hippocampal place-cell replay with spatial reward propagation
Source: PLoS Comput Biol. 2019 Jul 15;15(7):e1006624. doi: 10.1371/journal.pcbi.1006624 (PMC6668845; doi:10.1371/journal.pcbi.1006624)
Supplement: S1 Data — (ZIP) [file pcbi.1006624.s012.zip › model/consolidation.m]

clear;
close all;

rng(10);

SNIPPET_LENGTH=5;
RESERVOIR_SIZE=1000;
LEAK_RATE=0.8;
LEARNING_RATE=1e-3;
ROWS=1000;
COLS=ROWS;
SIGMA=0.1;

    
FEEDERS_LABEL={'A', 'B', 'C', 'D', 'E'};
RADIUS_THRESHOLD=0.2;
feeders=readtable('5_feeders/feeders.csv', 'Delimiter', '\t');
trajectory=readtable('5_feeders/abced.csv','Delimiter', '\t');
placecells=readtable('placecells.csv','Delimiter', '\t');

width=-(placecells.placeradius.^2)./log(0.2);
PC=size(placecells, 1);
STIMULUS_SIZE=PC;
DX=bsxfun(@minus, repmat(trajectory.x', PC, 1), placecells.x);
DY=bsxfun(@minus, repmat(trajectory.y', PC, 1), placecells.y);
activation=exp(bsxfun(@rdivide,DX.^2 + DY.^2, -width));


            
cups=find(strcmp(trajectory.ate, 'true'));
C=numel(cups);
      


W_ffwd=rand(RESERVOIR_SIZE, STIMULUS_SIZE)*2-1;
W_rec=randn(RESERVOIR_SIZE) .* (ones(RESERVOIR_SIZE)-eye(RESERVOIR_SIZE))*(0.5/sqrt(RESERVOIR_SIZE));
W_fbk=rand(RESERVOIR_SIZE, STIMULUS_SIZE)*2-1;
W_ro=zeros(PC, RESERVOIR_SIZE);
A_res=[];


b1=cups(1);
b2=cups(2);

s1_begin=b1+3;
s1_end=s1_begin+SNIPPET_LENGTH-1;
s1_range=s1_begin:s1_end;

s2_begin=b2+2;
s2_end=s2_begin+SNIPPET_LENGTH-1;
s2_range=s2_begin:s2_end;

BOUND=s2_end+10;

snippets.BEGIN=[1 s1_begin s2_begin];
snippet.END=[BOUND s1_end s2_end ];


for s=1:3
    
       % P_res=zeros(RESERVOIR_SIZE, 1);
   % X_out=zeros(STIMULUS_SIZE, 1);
   % X_res=zeros(RESERVOIR_SIZE, 1);
    P_res=(rand(RESERVOIR_SIZE, 1)*2-1)*1;
    X_res=tanh(P_res);
    
    T=snippets.BEGIN(s):snippet.END(s);
   
    N=numel(T);
    A_res = [A_res X_res];
    for n=1:N
            X_in=activation(:,T(n));
         %   X_des=activation(:,T(n+1));
            U_ffwd = W_ffwd * X_in;
            U_rec = W_rec * X_res;
           % U_fbk = W_fbk * X_out;
            P_res = P_res + (U_ffwd + U_rec - P_res) * LEAK_RATE;
            X_res = tanh(P_res);
           % X_out = W_ro * X_res;

           % W_ro = W_ro + (X_des-X_out)*LEARNING_RATE * X_res';

            A_res = [A_res X_res];
    end
end
    
WHOLE_SEQUENCE_BEGIN=1;
WHOLE_SEQUENCE_END=BOUND +1;
WHOLE_SEQUENCE_CHUNK=WHOLE_SEQUENCE_BEGIN:WHOLE_SEQUENCE_END;

S1_BEGIN=WHOLE_SEQUENCE_END+1;
S1_END=S1_BEGIN+ SNIPPET_LENGTH;
S1_CHUNK=S1_BEGIN:S1_END;

S2_BEGIN=S1_END+1;
S2_END=S2_BEGIN+ SNIPPET_LENGTH;
S2_CHUNK=S2_BEGIN:S2_END;
[coeff,score,latent,tsquared,explained,mu] = pca(A_res', 'VariableWeights','variance', 'NumComponent', 2);

f1=figure('Visible', 'on');
set(f1,'defaultAxesFontSize', 25);
set( f1, 'PaperPositionMode', 'auto');
set( f1,'units','pixels','outerposition',[0 0 2000 2000]);
grid on;
hold on;

labels={};
b=1;


pc1=coeff(:,1)'*A_res(:,WHOLE_SEQUENCE_CHUNK);
pc2=coeff(:,2)'*A_res(:,WHOLE_SEQUENCE_CHUNK);

%coord=[pc1; pc2]';
%arrow_start=coord(1:BOUND-1, :);
%arrow_end=coord(2:BOUND, :);

%arrow('Start', arrow_start, 'Stop', arrow_end, 'color', 'red', 'width', 2, 'BaseAngle', 30, 'Length', 100);
plot(pc1(1:end), pc2(1:end), 'Marker', '.', 'MarkerSize', 20, 'color', 'red', 'LineWidth', 4);

bcups=cups(cups <= BOUND)';
for r=bcups
    rx=trajectory.x(r);
    ry=trajectory.y(r);
    rp=repmat([rx ry], size(feeders,1), 1);
    fp=[feeders.x feeders.y];
    [~, id]=min(sum((rp-fp).^2,2));
    text(pc1(r)+0.5, pc2(r), char(FEEDERS_LABEL(id)), 'color', 'black', 'Fontsize', 20);
end

pc1=coeff(:,1)'*A_res(:,S1_CHUNK);
pc2=coeff(:,2)'*A_res(:,S1_CHUNK);
plot(pc1(1:end), pc2(1:end), 'Marker', 'x', 'MarkerSize', 20, 'color', 'blue', 'LineWidth', 4);

pc1=coeff(:,1)'*A_res(:,S2_CHUNK);
pc2=coeff(:,2)'*A_res(:,S2_CHUNK);
plot(pc1(1:end), pc2(1:end), 'Marker', 'd', 'MarkerSize', 20, 'color', 'blue', 'LineWidth', 4);


axis square;


legend({'Whole sequence', 'Snippet 1', 'Snippet 2'}, 'Location','SouthWest');
hold off;
%legend(labels);
xlabel('PC 1');
ylabel('PC 2');

axis square;
title('Reservoir state partial PCA trajectories');


print(f1, 'consolidation.png', '-dpng', '-r300');
