# Supplementary material for: Reservoir computing model of prefrontal cortex creates novel combinations of previous navigation sequences from hippocampal place-cell replay with spatial reward propagation
Source: PLoS Comput Biol. 2019 Jul 15;15(7):e1006624. doi: 10.1371/journal.pcbi.1006624 (PMC6668845; doi:10.1371/journal.pcbi.1006624)
Supplement: S1 Data — (ZIP) [file pcbi.1006624.s012.zip › model/linear/abcde_linear.csv]

trial	group	subject	repetition	x	y	random	triedToEat	ate
Travel	Control	1	0	-0.352671151375484	-0.485410196624968	false	true	true
Travel	Control	1	0	-0.302671151375484	-0.485410196624968	false	false	false
Travel	Control	1	0	-0.252671151375484	-0.485410196624968	false	false	false
Travel	Control	1	0	-0.202671151375484	-0.485410196624968	false	false	false
Travel	Control	1	0	-0.152671151375484	-0.485410196624968	false	false	false
Travel	Control	1	0	-0.102671151375484	-0.485410196624968	false	false	false
Travel	Control	1	0	-0.0526711513754839	-0.485410196624968	false	false	false
Travel	Control	1	0	-0.00267115137548396	-0.485410196624968	false	false	false
Travel	Control	1	0	0.047328848624516	-0.485410196624968	false	false	false
Travel	Control	1	0	0.097328848624516	-0.485410196624968	false	false	false
Travel	Control	1	0	0.147328848624516	-0.485410196624969	false	false	false
Travel	Control	1	0	0.197328848624516	-0.485410196624968	false	false	false
Travel	Control	1	0	0.247328848624516	-0.485410196624968	false	false	false
Travel	Control	1	0	0.297328848624516	-0.485410196624969	false	false	false
Travel	Control	1	0	0.347328848624516	-0.485410196624969	false	true	true
Travel	Control	1	0	0.366471138755086	-0.44293820265354	false	false	false
Travel	Control	1	0	0.381921988473833	-0.395385376838783	false	false	false
Travel	Control	1	0	0.397372838192581	-0.347832551024025	false	false	false
Travel	Control	1	0	0.412823687911328	-0.300279725209267	false	false	false
Travel	Control	1	0	0.428274537630076	-0.25272689939451	false	false	false
Travel	Control	1	0	0.443725387348823	-0.205174073579752	false	false	false
Travel	Control	1	0	0.45917623706757	-0.157621247764994	false	false	false
Travel	Control	1	0	0.474627086786318	-0.110068421950237	false	false	false
Travel	Control	1	0	0.490077936505065	-0.0625155961354788	false	false	false
Travel	Control	1	0	0.505528786223813	-0.0149627703207211	false	false	false
Travel	Control	1	0	0.52097963594256	0.0325900554940363	false	false	false
Travel	Control	1	0	0.536430485661307	0.080142881308794	false	false	false
Travel	Control	1	0	0.551881335380055	0.127695707123552	false	false	false
Travel	Control	1	0	0.567332185098802	0.175248532938309	false	true	true
Travel	Control	1	0	0.538827087487603	0.208519205698991	false	false	false
Travel	Control	1	0	0.498376237768855	0.237908468313615	false	false	false
Travel	Control	1	0	0.457925388050108	0.267297730928239	false	false	false
Travel	Control	1	0	0.417474538331361	0.296686993542862	false	false	false
Travel	Control	1	0	0.377023688612613	0.326076256157486	false	false	false
Travel	Control	1	0	0.336572838893866	0.355465518772109	false	false	false
Travel	Control	1	0	0.296121989175119	0.384854781386733	false	false	false
Travel	Control	1	0	0.255671139456371	0.414244044001357	false	false	false
Travel	Control	1	0	0.215220289737624	0.44363330661598	false	false	false
Travel	Control	1	0	0.174769440018876	0.473022569230604	false	false	false
Travel	Control	1	0	0.134318590300129	0.502411831845228	false	false	false
Travel	Control	1	0	0.093867740581382	0.531801094459851	false	false	false
Travel	Control	1	0	0.0534168908626343	0.561190357074475	false	false	false
Travel	Control	1	0	0.012966041143887	0.590579619689099	false	true	true
Travel	Control	1	0	-0.0274848085748607	0.580031117696277	false	false	false
Travel	Control	1	0	-0.0679356582936081	0.550641855081653	false	false	false
Travel	Control	1	0	-0.108386508012355	0.52125259246703	false	false	false
Travel	Control	1	0	-0.148837357731103	0.491863329852406	false	false	false
Travel	Control	1	0	-0.189288207449851	0.462474067237782	false	false	false
Travel	Control	1	0	-0.229739057168598	0.433084804623159	false	false	false
Travel	Control	1	0	-0.270189906887346	0.403695542008535	false	false	false
Travel	Control	1	0	-0.310640756606093	0.374306279393911	false	false	false
Travel	Control	1	0	-0.351091606324841	0.344917016779287	false	false	false
Travel	Control	1	0	-0.391542456043588	0.315527754164664	false	false	false
Travel	Control	1	0	-0.431993305762336	0.28613849155004	false	false	false
Travel	Control	1	0	-0.472444155481083	0.256749228935416	false	false	false
Travel	Control	1	0	-0.512895005199831	0.227359966320792	false	false	false
Travel	Control	1	0	-0.553345854918578	0.197970703706169	false	false	false
Travel	Control	1	0	-0.570633909777092	0.185410196624969	false	true	true
