# Supplementary material for: Reservoir computing model of prefrontal cortex creates novel combinations of previous navigation sequences from hippocampal place-cell replay with spatial reward propagation
Source: PLoS Comput Biol. 2019 Jul 15;15(7):e1006624. doi: 10.1371/journal.pcbi.1006624 (PMC6668845; doi:10.1371/journal.pcbi.1006624)
Supplement: S1 Data — (ZIP) [file pcbi.1006624.s012.zip › model/linear/abe_linear.csv]

trial	group	subject	repetition	x	y	random	triedToEat	ate
Travel	Control	1	0	-0.352671151375484	-0.485410196624968	false	true	true
Travel	Control	1	0	-0.302671151375484	-0.485410196624968	false	false	false
Travel	Control	1	0	-0.252671151375484	-0.485410196624968	false	false	false
Travel	Control	1	0	-0.202671151375484	-0.485410196624968	false	false	false
Travel	Control	1	0	-0.152671151375484	-0.485410196624968	false	false	false
Travel	Control	1	0	-0.102671151375484	-0.485410196624968	false	false	false
Travel	Control	1	0	-0.0526711513754839	-0.485410196624968	false	false	false
Travel	Control	1	0	-0.00267115137548396	-0.485410196624968	false	false	false
Travel	Control	1	0	0.047328848624516	-0.485410196624968	false	false	false
Travel	Control	1	0	0.097328848624516	-0.485410196624968	false	false	false
Travel	Control	1	0	0.147328848624516	-0.485410196624969	false	false	false
Travel	Control	1	0	0.197328848624516	-0.485410196624968	false	false	false
Travel	Control	1	0	0.247328848624516	-0.485410196624968	false	false	false
Travel	Control	1	0	0.297328848624516	-0.485410196624969	false	false	false
Travel	Control	1	0	0.347328848624516	-0.485410196624969	false	true	true
Travel	Control	1	0	0.316542315371365	-0.459161060780645	false	false	false
Travel	Control	1	0	0.276091465652618	-0.429771798166022	false	false	false
Travel	Control	1	0	0.235640615933871	-0.400382535551398	false	false	false
Travel	Control	1	0	0.195189766215123	-0.370993272936774	false	false	false
Travel	Control	1	0	0.154738916496376	-0.341604010322151	false	false	false
Travel	Control	1	0	0.114288066777628	-0.312214747707527	false	false	false
Travel	Control	1	0	0.0738372170588811	-0.282825485092903	false	false	false
Travel	Control	1	0	0.0333863673401336	-0.253436222478279	false	false	false
Travel	Control	1	0	-0.0070644823786136	-0.224046959863656	false	false	false
Travel	Control	1	0	-0.047515332097361	-0.194657697249032	false	false	false
Travel	Control	1	0	-0.0879661818161084	-0.165268434634409	false	false	false
Travel	Control	1	0	-0.128417031534856	-0.135879172019785	false	false	false
Travel	Control	1	0	-0.168867881253603	-0.106489909405161	false	false	false
Travel	Control	1	0	-0.20931873097235	-0.0771006467905375	false	false	false
Travel	Control	1	0	-0.249769580691098	-0.0477113841759138	false	false	false
Travel	Control	1	0	-0.290220430409845	-0.0183221215612902	false	false	false
Travel	Control	1	0	-0.330671280128593	0.0110671410533335	false	false	false
Travel	Control	1	0	-0.37112212984734	0.0404564036679572	false	false	false
Travel	Control	1	0	-0.411572979566087	0.0698456662825808	false	false	false
Travel	Control	1	0	-0.452023829284835	0.0992349288972046	false	false	false
Travel	Control	1	0	-0.492474679003582	0.128624191511828	false	false	false
Travel	Control	1	0	-0.532925528722329	0.158013454126452	false	false	false
Travel	Control	1	0	-0.570633909777092	0.185410196624969	false	true	true
