# Supplementary material for: Reservoir computing model of prefrontal cortex creates novel combinations of previous navigation sequences from hippocampal place-cell replay with spatial reward propagation
Source: PLoS Comput Biol. 2019 Jul 15;15(7):e1006624. doi: 10.1371/journal.pcbi.1006624 (PMC6668845; doi:10.1371/journal.pcbi.1006624)
Supplement: S1 Data — (ZIP) [file pcbi.1006624.s012.zip › model/overlap.m]

clear;
close all;
gpuDevice(4);
TRAJECTORIES_DIRECTORY='overlap';
INITIAL_CONDITION_SCALE=0.1;
RADIUS_THRESHOLD=0.2;
PRECISION='single';
PREAMBLE=10;
BATCH_SIZE=10;
RANDOM_WALKS=100;
RESERVOIR_SIZE=4000;
LEAK_RATE=cast(0.8, PRECISION);
LEARNING_RATE=cast(1e-5, PRECISION);
ROWS=100;
COLS=100;
SIGMA=1;
SNIPPET_LENGTH=5;
TIME_BUDGET=100;
TRIALS=10;
BURSTS_PER_TRIAL=100;
JITTER_RADIUS_SCALE=1;
ACTION_RADIUS_SCALE=1;


SNIPPET_NUMBER=fix(TIME_BUDGET/SNIPPET_LENGTH);
REMAINING=mod(TIME_BUDGET,SNIPPET_LENGTH);
DURATION=repmat(SNIPPET_LENGTH, SNIPPET_NUMBER, 1);
if (REMAINING > 0)
    DURATION = [DURATION; REMAINING];
end
TOTAL_SNIPPET_NUMBER=numel(DURATION);

assert(sum(DURATION) == TIME_BUDGET);

placecells=readtable(fullfile(TRAJECTORIES_DIRECTORY, 'placecells.csv'), 'Delimiter', '\t');

placecells_x=gpuArray(cast(placecells.x', PRECISION));
placecells_y=gpuArray(cast(placecells.y', PRECISION));
PC=size(placecells, 1);
x_min=min(placecells_x);
x_max=max(placecells_x);
y_min=min(placecells_y);
y_max=max(placecells_y);
dx = (x_max - x_min)/(COLS - 1);
dy = (y_max - y_min)/(ROWS - 1);
x=x_min:dx:x_max;
y=y_min:dy:y_max;
[X, Y]=meshgrid(x,y);

xs=COLS/100;
ys=ROWS/100;

xd=downsample(x, xs);
yd=downsample(y, ys);
[XD,YD]=meshgrid(xd, yd);

width=cast((-(placecells.placeradius'.^2)./log(RADIUS_THRESHOLD)), PRECISION);
AX=gpuArray(repmat(X(:), 1, PC));
AY=gpuArray(repmat(Y(:), 1, PC));
ADX=bsxfun(@minus, AX, placecells_x);
ADY=bsxfun(@minus, AY, placecells_y);
A=(exp(bsxfun(@rdivide,ADX.^2 + ADY.^2, -width)));

STIMULUS_SIZE=PC;

W_ffwd=rand(RESERVOIR_SIZE, STIMULUS_SIZE, BATCH_SIZE, PRECISION, 'gpuArray')*2-1;
stddev=0.5/sqrt(RESERVOIR_SIZE);
W_rec_scale = (ones(RESERVOIR_SIZE, PRECISION)-eye(RESERVOIR_SIZE, PRECISION))*stddev;    
W_rec=randn(RESERVOIR_SIZE, RESERVOIR_SIZE,  BATCH_SIZE, PRECISION, 'gpuArray') .* repmat(W_rec_scale, 1, 1, BATCH_SIZE);
W_fbk=rand(RESERVOIR_SIZE, STIMULUS_SIZE, BATCH_SIZE, PRECISION, 'gpuArray')*2-1;
W_ro=(rand(PC, RESERVOIR_SIZE, BATCH_SIZE, PRECISION, 'gpuArray')*2-1)*0.01;
W_inc=[W_ffwd W_rec W_fbk];

for config=[7 6]
    for subpath=[3 2]
        
        expected_name=['c' num2str(config) '_s' num2str(subpath) '_t' num2str(10)];
        expected_path=fullfile(TRAJECTORIES_DIRECTORY, expected_name, 'subjposition.csv');
        expected=readtable(expected_path, 'Delimiter', '\t');
        for trial=1:10
            trajectory_name=['c' num2str(config) '_s' num2str(subpath) '_t' num2str(trial)];
           
            trajectory_path=fullfile(TRAJECTORIES_DIRECTORY, trajectory_name, 'subjposition.csv');
            feeders_path=fullfile(TRAJECTORIES_DIRECTORY, trajectory_name, 'feeders.csv');
            trajectory=readtable(trajectory_path, 'Delimiter', '\t');
             feeders=readtable(feeders_path, 'Delimiter', '\t');
            
            trajectory_radius=max(sqrt(gradient(trajectory.x).^2 + gradient(trajectory.y).^2));
            expected_radius=max(sqrt(gradient(expected.x).^2 + gradient(expected.y).^2));
    
            MOTION_RADIUS=max([trajectory_radius, expected_radius]);

            ACTION_RADIUS=MOTION_RADIUS*ACTION_RADIUS_SCALE;
            JITTER_RADIUS=MOTION_RADIUS*JITTER_RADIUS_SCALE;
            
            trajectory_x=gpuArray(cast([trajectory.x; expected.x], PRECISION));
            trajectory_y=gpuArray(cast([trajectory.y; expected.y], PRECISION));
            trajectory_ate=strcmp(trajectory.ate, 'true');
            T_expected=size(trajectory,1)+1:length(trajectory_x);
            index_rows=zeros(size(trajectory_y), PRECISION, 'gpuArray');
            index_cols=zeros(size(trajectory_x), PRECISION, 'gpuArray');
            for t=1:length(trajectory_x)
                [~, I]=min((X(:)-trajectory_x(t)).^2 + (Y(:)-trajectory_y(t)).^2);
                [index_rows(t), index_cols(t)]=ind2sub(size(X), I);
            end
            DX=bsxfun(@minus, repmat(x(index_cols), PC, 1), placecells_x');
            DY=bsxfun(@minus, repmat(y(index_rows), PC, 1), placecells_y');
            activation=reshape(permute(repmat(exp(bsxfun(@rdivide,DX.^2 + DY.^2, -width')), 1,1, BATCH_SIZE), [1 3 2]), PC, 1, BATCH_SIZE, []);
 
            pairs.BEGIN=[];
            pairs.END=[];
            pairs.N = 0;

            cups=find(trajectory_ate > 0);

            C=numel(cups);

            for fb=1:C-1
                for fe=fb+1:C
                    pairs.BEGIN=[pairs.BEGIN cups(fb)]; 
                    pairs.END=[pairs.END cups(fe)];
                    pairs.N = pairs.N + 1;
                end
            end   
            
            for burst=1:BURSTS_PER_TRIAL
                for snippet_number=1:TOTAL_SNIPPET_NUMBER
                    drawn=false;
                    while (~drawn)
                        k=randi([1 pairs.N]);
                        sb=pairs.BEGIN(k);
                        se=pairs.END(k) - SNIPPET_LENGTH+1;
                        drawn = sb < se;
                    end
                     snippet_begin=randi([sb se]);
                     snippet_end=snippet_begin + DURATION(snippet_number) - 1;

                     T=snippet_begin:snippet_end;
                     N=numel(T);

                     P_res=(rand(RESERVOIR_SIZE, 1, BATCH_SIZE, PRECISION, 'gpuArray')*2-1)*INITIAL_CONDITION_SCALE;
                     X_res=tanh(P_res);
                     X_out = pagefun(@mtimes, W_ro,X_res);

                     for n=1:N-1
                        X_in=activation(:,:,:,T(n));
                        X_des=activation(:,:,:,T(n+1));

                        [P_res, X_res]=arrayfun(@activation_kernel, P_res, pagefun(@mtimes, W_inc, [X_in; X_res; X_out]), LEAK_RATE);
                        X_out=pagefun(@mtimes, W_ro, X_res);

                        W_ro = W_ro + pagefun(@mtimes, (X_des-X_out)*LEARNING_RATE, permute(X_res, [2 1 3]));
                     end     
                end
            end
            
     
            T=T_expected;
            N=numel(T);

            raster=zeros(ROWS, COLS, PRECISION);
            U=zeros(ROWS, COLS, PRECISION);
            V=zeros(ROWS, COLS, PRECISION);
            for k=1:RANDOM_WALKS
                k
                P_res=(rand(RESERVOIR_SIZE, 1, BATCH_SIZE, PRECISION, 'gpuArray')*2-1)*INITIAL_CONDITION_SCALE;
                X_res=tanh(P_res);
                X_out = pagefun(@mtimes, W_ro,X_res);
                index=zeros(2,BATCH_SIZE,N, PRECISION, 'gpuArray');
                current_index=repmat([index_rows(T(1)); index_cols(T(1))], 1, BATCH_SIZE);
                index(:,:,1)=current_index;
           
                for n=1:N-1
                    if (n <= PREAMBLE)
                        X_in=activation(:,:,:,T(n));
                    else
                        X_in=X_out;
                    end
                    [P_res, X_res]=arrayfun(@activation_kernel, P_res, pagefun(@mtimes, W_inc, [X_in; X_res; X_out]), LEAK_RATE);
                    X_out=pagefun(@mtimes, W_ro, X_res);

                 %   if (n <= PREAMBLE)
                   %    next_index=repmat([index_rows(T(n+1)); index_cols(T(n+1))], 1, BATCH_SIZE);
                 %   else
                       for b=1:BATCH_SIZE
                           RS=exp(-(bsxfun(@minus, A, X_out(:,:,b)').^2)./SIGMA.^2);
                           Pl=reshape(sum(bsxfun(@rdivide, RS, sum(RS,1)*PC), 2), ROWS, COLS);
                        
                           Pc=zeros(ROWS,COLS, PRECISION, 'gpuArray');
                           Pc(((X - x(current_index(2,b))).^2 + (Y - y(current_index(1,b))).^2) <= ACTION_RADIUS.^2) = 1;
                           Pc=Pc./sum(Pc(:));
                        
                            P=Pl.*Pc;
                       
                            [~, most_probable]=max(gather(Pl(:))); 
                            [row, col]=ind2sub(size(P), most_probable);

                            Pn=(zeros(ROWS,COLS, PRECISION));
                            Pn(((X - x(col)).^2 + (Y - y(row)).^2) <= JITTER_RADIUS.^2) = 1;
                            Pn=Pn./sum(Pn(:));

                            next_index(:,b)=random_index((Pn));    
                        end
                %   end
             
                   
                   AI=sub2ind([ROWS COLS], next_index(1,:), next_index(2,:));

                   X_out=reshape(A(AI,:)', PC, 1, BATCH_SIZE);
                   index(:,:,n+1)=next_index;
                   current_index=next_index;
                end    

                cpu_index=gather(index);
                for n=1:N-1
                    for b=1:BATCH_SIZE
                        x0=cpu_index(2,b,n);
                        y0=cpu_index(1,b,n);
                        x1=cpu_index(2,b,n+1);
                        y1=cpu_index(1,b,n+1);
                        [ix, iy]=bresenham(x0, y0, x1, y1);
                        I=sub2ind([ROWS COLS], iy, ix);
                        displacement=next_index-current_index;
                        dq=1/length(ix);
                        du=(x1-x0)*dq;
                        dv=(y1-y0)*dq;

                        U(I) = U(I) + du;
                        V(I) = V(I) + dv;    
                        raster(I) = raster(I) + 1;  
                    end
                end

            end
            UD=interp2(X, Y, U, XD, YD);
            VD=interp2(X, Y, V, XD, YD);
            %WD=sqrt(UD.^2 + VD.^2);
           
            f3=figure('Visible', 'on');
            set(f3,'defaultAxesFontSize', 25);
            set( f3, 'PaperPositionMode', 'auto');
            set( f3,'units','pixels','outerposition',[0 0 2000 2000]);
            hold on;
       raster=raster./max(raster(:));
            dbRaster=raster;%10*log10(raster);
       
           
            mdb=min(dbRaster(dbRaster > -inf));
            Mdb=max(dbRaster(:));
            imagesc(x, y, dbRaster);    
    
            set(gca, 'YDir', 'normal');
            cm=colormap('gray');
            cm=flipud(cm);
            colormap(cm);
            c=colorbar;
            set(c, 'Ticks' ,[mdb, Mdb]);
            set(c, 'TickLabels', {'Low', 'High'}); 
            c.Label.String='Displacement density';
           
           
           % plot(expected.x, expected.y, 'Marker', '.', 'color',  'green', 'LineWidth',4, 'MarkerSize', 20); 
           % plot(expected.x(1:PREAMBLE), expected.y(1:PREAMBLE), 'Marker', 'x', 'color',  'green', 'LineWidth',4, 'MarkerSize', 20); 
            scatter(feeders.x, feeders.y, 200, 'filled', 'MarkerFacecolor', 'red', 'MarkerEdgecolor', 'black', 'linewidth', 2);
         
            for f=1:size(feeders,1)
                text(feeders.x(f)-0.05,feeders.y(f)+0.1, num2str(feeders.id(f)), 'FontSize', 25, 'color', 'red');
            end
            %quiver(XD, YD, UD./WD, VD./WD, 'color', [147/255 112/255 219/255],  'AutoScaleFactor', 1 );
            quiver(XD, YD, UD, VD, 'color', 'blue',  'AutoScaleFactor', 1 );
            hold off;
            axis square;
            xlabel('X');
            ylabel('Y');
            xlim([-1 1]);
            ylim([-1 1]);
            legend({ 'Feeder', 'Displacement'});

       
         
          title(['Random walk for configuration ' num2str(config) ' / subpaths of ' num2str(subpath) ' feeders']);
                       
            comments={['Trial : ' num2str(trial) '/' num2str(TRIALS)]};
            annotation('textbox', 'Position', [0 0 1 1],'String',comments,'FitBoxToText','on');


            print(f3, ['overlap_' trajectory_name '_trial_' num2str(trial) '_denorm.png'], '-dpng', '-r300');
            clear('f3');

        end    
    end
end
