# Supplementary material for: Reservoir computing model of prefrontal cortex creates novel combinations of previous navigation sequences from hippocampal place-cell replay with spatial reward propagation
Source: PLoS Comput Biol. 2019 Jul 15;15(7):e1006624. doi: 10.1371/journal.pcbi.1006624 (PMC6668845; doi:10.1371/journal.pcbi.1006624)
Supplement: S1 Data — (ZIP) [file pcbi.1006624.s012.zip › model/overlap/c6_s2_t1/subjposition.csv]

trial	group	subject	repetition	x	y	random	triedToEat	ate
Travel	Control	1	0	0.0181519206939127	0.679273396699746	false	true	true
Travel	Control	1	0	0.0561925293975662	0.646824789804295	false	false	false
Travel	Control	1	0	0.0942331381012199	0.614376182908844	false	false	false
Travel	Control	1	0	0.132273746804873	0.581927576013393	false	false	false
Travel	Control	1	0	0.170314355508527	0.549478969117942	false	false	false
Travel	Control	1	0	0.208354964212181	0.517030362222491	false	true	true
Travel	Control	1	0	0.244422068897509	0.482439408717252	false	false	false
Travel	Control	1	0	0.279877447485736	0.447184393057555	false	false	false
Travel	Control	1	0	0.315332826073962	0.411929377397858	false	false	false
Travel	Control	1	0	0.350788204662189	0.37667436173816	false	true	true
Travel	Control	1	0	0.386243583250416	0.341419346078463	false	true	true
Travel	Control	1	0	0.421698961838643	0.306164330418765	false	false	false
Travel	Control	1	0	0.45715434042687	0.270909314759068	false	false	false
Travel	Control	1	0	0.492609719015096	0.23565429909937	false	false	false
Travel	Control	1	0	0.528065097603323	0.200399283439673	false	true	true
Travel	Control	1	0	0.527452332938546	0.152402028342712	false	false	false
Travel	Control	1	0	0.522011142823649	0.102698975618221	false	false	false
Travel	Control	1	0	0.516569952708752	0.0529959228937298	false	false	false
Travel	Control	1	0	0.511128762593855	0.00329287016923875	false	true	true
Travel	Control	1	0	0.505687572478958	-0.0464101825552524	false	false	false
Travel	Control	1	0	0.500246382364061	-0.0961132352797436	false	false	false
Travel	Control	1	0	0.494805192249164	-0.145816288004235	false	false	false
Travel	Control	1	0	0.489364002134267	-0.195519340728726	false	false	false
Travel	Control	1	0	0.48392281201937	-0.245222393453217	false	true	true
Travel	Control	1	0	0.478481621904474	-0.294925446177708	false	false	false
Travel	Control	1	0	0.473040431789577	-0.344628498902199	false	false	false
Travel	Control	1	0	0.46759924167468	-0.39433155162669	false	false	false
Travel	Control	1	0	0.462158051559783	-0.444034604351182	false	false	false
Travel	Control	1	0	0.456716861444886	-0.493737657075673	false	true	true
Travel	Control	1	0	0.406785492672369	-0.495653257700805	false	false	false
Travel	Control	1	0	0.356820843677119	-0.49753311162638	false	false	false
Travel	Control	1	0	0.306856194681869	-0.499412965551956	false	false	false
Travel	Control	1	0	0.25689154568662	-0.501292819477531	false	false	false
Travel	Control	1	0	0.208633116070454	-0.508039951375399	false	true	true
Travel	Control	1	0	0.168430654158948	-0.537768087143623	false	false	false
Travel	Control	1	0	0.128228192247443	-0.567496222911846	false	false	false
Travel	Control	1	0	0.0880257303359372	-0.59722435868007	false	false	false
Travel	Control	1	0	0.0478232684244316	-0.626952494448294	false	false	false
Travel	Control	1	0	0.00762080651292596	-0.656680630216517	false	false	false
Travel	Control	1	0	-0.00987262071681857	-0.669616330047093	false	true	true
