# Supplementary material for: Reservoir computing model of prefrontal cortex creates novel combinations of previous navigation sequences from hippocampal place-cell replay with spatial reward propagation
Source: PLoS Comput Biol. 2019 Jul 15;15(7):e1006624. doi: 10.1371/journal.pcbi.1006624 (PMC6668845; doi:10.1371/journal.pcbi.1006624)
Supplement: S1 Data — (ZIP) [file pcbi.1006624.s012.zip › model/overlap/c6_s2_t10/subjposition.csv]

trial	group	subject	repetition	x	y	random	triedToEat	ate
Travel	Control	1	0	0.0181519206939127	0.679273396699746	false	true	true
Travel	Control	1	0	0.0545909707323835	0.645036054041563	false	false	false
Travel	Control	1	0	0.0910300207708543	0.61079871138338	false	false	false
Travel	Control	1	0	0.127469070809325	0.576561368725198	false	false	false
Travel	Control	1	0	0.163908120847796	0.542324026067015	false	false	false
Travel	Control	1	0	0.200347170886267	0.508086683408832	false	true	true
Travel	Control	1	0	0.236786220924738	0.473849340750649	false	false	false
Travel	Control	1	0	0.273225270963208	0.439611998092466	false	false	false
Travel	Control	1	0	0.309664321001679	0.405374655434284	false	false	false
Travel	Control	1	0	0.34610337104015	0.371137312776101	false	true	true
Travel	Control	1	0	0.382542421078621	0.336899970117918	false	true	true
Travel	Control	1	0	0.418981471117091	0.302662627459735	false	false	false
Travel	Control	1	0	0.455420521155562	0.268425284801552	false	false	false
Travel	Control	1	0	0.491859571194033	0.23418794214337	false	false	false
Travel	Control	1	0	0.528298621232504	0.199950599485187	false	true	true
Travel	Control	1	0	0.527400120621677	0.151925090120856	false	false	false
Travel	Control	1	0	0.52195893050678	0.102222037396365	false	false	false
Travel	Control	1	0	0.516517740391883	0.052518984671874	false	false	false
Travel	Control	1	0	0.511076550276986	0.00281593194738293	false	true	true
Travel	Control	1	0	0.50563536016209	-0.0468871207771084	false	false	false
Travel	Control	1	0	0.500194170047193	-0.0965901735015995	false	false	false
Travel	Control	1	0	0.494752979932296	-0.146293226226091	false	false	false
Travel	Control	1	0	0.489311789817399	-0.195996278950582	false	false	false
Travel	Control	1	0	0.483870599702502	-0.245699331675073	false	true	true
Travel	Control	1	0	0.478429409587605	-0.295402384399564	false	false	false
Travel	Control	1	0	0.472988219472708	-0.345105437124055	false	false	false
Travel	Control	1	0	0.467547029357811	-0.394808489848547	false	false	false
Travel	Control	1	0	0.462105839242914	-0.444511542573038	false	false	false
Travel	Control	1	0	0.456418887019606	-0.493444130025185	false	true	true
Travel	Control	1	0	0.423202559500369	-0.456072006910025	false	false	false
Travel	Control	1	0	0.389986231981131	-0.418699883794864	false	false	false
Travel	Control	1	0	0.356769904461893	-0.381327760679704	false	true	true
Travel	Control	1	0	0.323553576942655	-0.343955637564543	false	false	false
Travel	Control	1	0	0.290337249423417	-0.306583514449382	false	false	false
Travel	Control	1	0	0.257120921904179	-0.269211391334222	false	false	false
Travel	Control	1	0	0.223904594384941	-0.231839268219061	false	false	false
Travel	Control	1	0	0.190688266865703	-0.194467145103901	false	true	true
Travel	Control	1	0	0.157471939346465	-0.15709502198874	false	false	false
Travel	Control	1	0	0.124255611827227	-0.11972289887358	false	false	false
Travel	Control	1	0	0.0910392843079892	-0.0823507757584189	false	false	false
Travel	Control	1	0	0.0578229567887514	-0.0449786526432584	false	false	false
Travel	Control	1	0	0.0246066292695135	-0.00760652952809782	false	true	true
Travel	Control	1	0	-0.0102654517942199	-0.0101968700093801	false	false	false
Travel	Control	1	0	-0.0464594820055467	-0.0446931332426856	false	false	false
Travel	Control	1	0	-0.0826535122168739	-0.0791893964759915	false	false	false
Travel	Control	1	0	-0.1188475424282	-0.113685659709297	false	false	false
Travel	Control	1	0	-0.155041572639527	-0.148181922942602	false	false	false
Travel	Control	1	0	-0.191235602850854	-0.182678186175908	false	true	true
Travel	Control	1	0	-0.232250178302869	-0.188732554405725	false	false	false
Travel	Control	1	0	-0.27778969966978	-0.168089105234796	false	false	false
Travel	Control	1	0	-0.32332922103669	-0.147445656063867	false	false	false
Travel	Control	1	0	-0.3688687424036	-0.126802206892938	false	false	false
Travel	Control	1	0	-0.41440826377051	-0.106158757722008	false	false	false
Travel	Control	1	0	-0.459947785137421	-0.0855153085510791	false	true	true
Travel	Control	1	0	-0.505487306504331	-0.0648718593801498	false	false	false
Travel	Control	1	0	-0.551026827871241	-0.0442284102092206	false	false	false
Travel	Control	1	0	-0.596566349238152	-0.0235849610382912	false	false	false
Travel	Control	1	0	-0.642105870605062	-0.00294151186736191	false	false	false
Travel	Control	1	0	-0.677932737920782	0.0132991092939111	false	true	true
