# Supplementary material for: Reservoir computing model of prefrontal cortex creates novel combinations of previous navigation sequences from hippocampal place-cell replay with spatial reward propagation
Source: PLoS Comput Biol. 2019 Jul 15;15(7):e1006624. doi: 10.1371/journal.pcbi.1006624 (PMC6668845; doi:10.1371/journal.pcbi.1006624)
Supplement: S1 Data — (ZIP) [file pcbi.1006624.s012.zip › model/overlap/c6_s2_t2/subjposition.csv]

trial	group	subject	repetition	x	y	random	triedToEat	ate
Travel	Control	1	0	0.0181519206939127	0.679273396699746	false	true	true
Travel	Control	1	0	0.0386212876935757	0.633655362824609	false	false	false
Travel	Control	1	0	0.0590906546932386	0.588037328949473	false	false	false
Travel	Control	1	0	0.0795600216929016	0.542419295074336	false	false	false
Travel	Control	1	0	0.100029388692565	0.4968012611992	false	false	false
Travel	Control	1	0	0.120498755692228	0.451183227324063	false	true	true
Travel	Control	1	0	0.140968122691891	0.405565193448926	false	false	false
Travel	Control	1	0	0.161437489691554	0.35994715957379	false	false	false
Travel	Control	1	0	0.181906856691217	0.314329125698653	false	false	false
Travel	Control	1	0	0.20237622369088	0.268711091823517	false	false	false
Travel	Control	1	0	0.222845590690542	0.22309305794838	false	true	true
Travel	Control	1	0	0.269356139033585	0.214759854065786	false	false	false
Travel	Control	1	0	0.319232492622259	0.211245689485465	false	false	false
Travel	Control	1	0	0.369108846210933	0.207731524905143	false	false	false
Travel	Control	1	0	0.418985199799607	0.204217360324822	false	false	false
Travel	Control	1	0	0.468861553388281	0.200703195744501	false	false	false
Travel	Control	1	0	0.518737906976954	0.19718903116418	false	true	true
Travel	Control	1	0	0.528284126568461	0.160000123937714	false	false	false
Travel	Control	1	0	0.522842936453564	0.110297071213223	false	false	false
Travel	Control	1	0	0.517401746338667	0.060594018488732	false	false	false
Travel	Control	1	0	0.51196055622377	0.0108909657642409	false	true	true
Travel	Control	1	0	0.506519366108873	-0.0388120869602503	false	false	false
Travel	Control	1	0	0.501078175993976	-0.0885151396847415	false	false	false
Travel	Control	1	0	0.495636985879079	-0.138218192409233	false	false	false
Travel	Control	1	0	0.490195795764182	-0.187921245133724	false	false	false
Travel	Control	1	0	0.484754605649286	-0.237624297858215	false	true	true
Travel	Control	1	0	0.479313415534389	-0.287327350582706	false	false	false
Travel	Control	1	0	0.473872225419492	-0.337030403307197	false	false	false
Travel	Control	1	0	0.468431035304595	-0.386733456031689	false	false	false
Travel	Control	1	0	0.462989845189698	-0.43643650875618	false	false	false
Travel	Control	1	0	0.457548655074801	-0.486139561480671	false	true	true
Travel	Control	1	0	0.414394523800483	-0.494045516867521	false	false	false
Travel	Control	1	0	0.364395546793969	-0.494365357925065	false	false	false
Travel	Control	1	0	0.314396569787455	-0.49468519898261	false	false	false
Travel	Control	1	0	0.264397592780941	-0.495005040040154	false	false	false
Travel	Control	1	0	0.214398615774427	-0.495324881097699	false	true	true
Travel	Control	1	0	0.164399638767913	-0.495644722155244	false	false	false
Travel	Control	1	0	0.114400661761399	-0.495964563212788	false	false	false
Travel	Control	1	0	0.0644016847548847	-0.496284404270333	false	false	false
Travel	Control	1	0	0.0144027077483707	-0.496604245327877	false	false	false
Travel	Control	1	0	-0.0355962692581434	-0.496924086385422	false	true	true
Travel	Control	1	0	-0.0855952462646571	-0.497243927442966	false	false	false
Travel	Control	1	0	-0.135594223271171	-0.497563768500511	false	false	false
Travel	Control	1	0	-0.185593200277685	-0.497883609558055	false	true	true
Travel	Control	1	0	-0.235457228602213	-0.494804973503222	false	false	false
Travel	Control	1	0	-0.285273419092468	-0.490521614419667	false	false	false
Travel	Control	1	0	-0.335089609582722	-0.486238255336112	false	false	false
Travel	Control	1	0	-0.384905800072977	-0.481954896252557	false	false	false
Travel	Control	1	0	-0.434721990563232	-0.477671537169002	false	false	false
Travel	Control	1	0	-0.478360072856848	-0.473919392046266	false	true	true
