# Supplementary material for: Reservoir computing model of prefrontal cortex creates novel combinations of previous navigation sequences from hippocampal place-cell replay with spatial reward propagation
Source: PLoS Comput Biol. 2019 Jul 15;15(7):e1006624. doi: 10.1371/journal.pcbi.1006624 (PMC6668845; doi:10.1371/journal.pcbi.1006624)
Supplement: S1 Data — (ZIP) [file pcbi.1006624.s012.zip › model/overlap/c6_s2_t3/subjposition.csv]

trial	group	subject	repetition	x	y	random	triedToEat	ate
Travel	Control	1	0	0.0181519206939127	0.679273396699746	false	true	true
Travel	Control	1	0	0.0561925293975662	0.646824789804295	false	false	false
Travel	Control	1	0	0.0942331381012199	0.614376182908844	false	false	false
Travel	Control	1	0	0.132273746804873	0.581927576013393	false	false	false
Travel	Control	1	0	0.170314355508527	0.549478969117942	false	false	false
Travel	Control	1	0	0.208354964212181	0.517030362222491	false	true	true
Travel	Control	1	0	0.255055170056177	0.503381340531908	false	false	false
Travel	Control	1	0	0.304439587085934	0.495559617279897	false	false	false
Travel	Control	1	0	0.353824004115691	0.487737894027886	false	false	false
Travel	Control	1	0	0.403208421145447	0.479916170775874	false	false	false
Travel	Control	1	0	0.452592838175204	0.472094447523863	false	false	false
Travel	Control	1	0	0.496646626363299	0.457854173763437	false	true	true
Travel	Control	1	0	0.51340317117467	0.410745594863363	false	false	false
Travel	Control	1	0	0.530159715986041	0.363637015963288	false	false	false
Travel	Control	1	0	0.546916260797412	0.316528437063214	false	false	false
Travel	Control	1	0	0.563672805608783	0.26941985816314	false	false	false
Travel	Control	1	0	0.580429350420154	0.222311279263066	false	true	true
Travel	Control	1	0	0.597185895231525	0.175202700362992	false	false	false
Travel	Control	1	0	0.613942440042896	0.128094121462918	false	false	false
Travel	Control	1	0	0.630698984854267	0.0809855425628434	false	false	false
Travel	Control	1	0	0.647455529665638	0.0338769636627693	false	false	false
Travel	Control	1	0	0.664212074477009	-0.0132316152373049	false	true	true
Travel	Control	1	0	0.644712706862579	-0.0591343032124517	false	false	false
Travel	Control	1	0	0.624862945487524	-0.105025336904812	false	false	false
Travel	Control	1	0	0.605013184112469	-0.150916370597172	false	false	false
Travel	Control	1	0	0.585163422737413	-0.196807404289533	false	false	false
Travel	Control	1	0	0.565313661362358	-0.242698437981893	false	true	true
Travel	Control	1	0	0.545463899987303	-0.288589471674254	false	false	false
Travel	Control	1	0	0.525614138612248	-0.334480505366614	false	false	false
Travel	Control	1	0	0.505764377237193	-0.380371539058975	false	false	false
Travel	Control	1	0	0.485914615862137	-0.426262572751335	false	false	false
Travel	Control	1	0	0.466064854487082	-0.472153606443696	false	true	true
Travel	Control	1	0	0.439146080319317	-0.474010270030467	false	false	false
Travel	Control	1	0	0.405929752800079	-0.436638146915307	false	false	false
Travel	Control	1	0	0.372713425280842	-0.399266023800146	false	false	false
Travel	Control	1	0	0.339497097761604	-0.361893900684985	false	true	true
Travel	Control	1	0	0.306280770242366	-0.324521777569825	false	false	false
Travel	Control	1	0	0.273064442723128	-0.287149654454665	false	false	false
Travel	Control	1	0	0.23984811520389	-0.249777531339504	false	false	false
Travel	Control	1	0	0.206631787684652	-0.212405408224343	false	true	true
Travel	Control	1	0	0.173415460165414	-0.175033285109183	false	false	false
Travel	Control	1	0	0.140199132646176	-0.137661161994022	false	false	false
Travel	Control	1	0	0.106982805126938	-0.100289038878861	false	false	false
Travel	Control	1	0	0.0737664776076998	-0.0629169157637003	false	false	false
Travel	Control	1	0	0.040550150088462	-0.0255447926485398	false	false	false
Travel	Control	1	0	0.00986026255973227	0.00898479989747056	false	true	true
