# Supplementary material for: Reservoir computing model of prefrontal cortex creates novel combinations of previous navigation sequences from hippocampal place-cell replay with spatial reward propagation
Source: PLoS Comput Biol. 2019 Jul 15;15(7):e1006624. doi: 10.1371/journal.pcbi.1006624 (PMC6668845; doi:10.1371/journal.pcbi.1006624)
Supplement: S1 Data — (ZIP) [file pcbi.1006624.s012.zip › model/overlap/c6_s2_t4/subjposition.csv]

trial	group	subject	repetition	x	y	random	triedToEat	ate
Travel	Control	1	0	0.493909000064524	0.465550610346665	false	true	true
Travel	Control	1	0	0.494788583511017	0.415558347615712	false	false	false
Travel	Control	1	0	0.49566816695751	0.365566084884759	false	false	false
Travel	Control	1	0	0.496547750404003	0.315573822153805	false	false	false
Travel	Control	1	0	0.497427333850495	0.265581559422852	false	false	false
Travel	Control	1	0	0.498306917296988	0.215589296691899	false	true	true
Travel	Control	1	0	0.499186500743481	0.165597033960946	false	false	false
Travel	Control	1	0	0.500066084189974	0.115604771229992	false	false	false
Travel	Control	1	0	0.500945667636467	0.0656125084990391	false	false	false
Travel	Control	1	0	0.50182525108296	0.0156202457680859	false	false	false
Travel	Control	1	0	0.502704834529453	-0.0343720169628673	false	true	true
Travel	Control	1	0	0.503584417975945	-0.0843642796938207	false	false	false
Travel	Control	1	0	0.504464001422438	-0.134356542424774	false	false	false
Travel	Control	1	0	0.505343584868931	-0.184348805155727	false	false	false
Travel	Control	1	0	0.50434296470665	-0.234186665287273	false	true	true
Travel	Control	1	0	0.495319421093696	-0.28336568175431	false	false	false
Travel	Control	1	0	0.486295877480741	-0.332544698221347	false	false	false
Travel	Control	1	0	0.477272333867786	-0.381723714688385	false	false	false
Travel	Control	1	0	0.468248790254831	-0.430902731155421	false	false	false
Travel	Control	1	0	0.459225246641876	-0.480081747622458	false	true	true
Travel	Control	1	0	0.432744988625719	-0.466808318318436	false	false	false
Travel	Control	1	0	0.399528661106481	-0.429436195203275	false	false	false
Travel	Control	1	0	0.366312333587243	-0.392064072088114	false	true	true
Travel	Control	1	0	0.333096006068006	-0.354691948972954	false	false	false
Travel	Control	1	0	0.299879678548768	-0.317319825857793	false	false	false
Travel	Control	1	0	0.26666335102953	-0.279947702742633	false	false	false
Travel	Control	1	0	0.233447023510292	-0.242575579627472	false	false	false
Travel	Control	1	0	0.200230695991054	-0.205203456512312	false	true	true
Travel	Control	1	0	0.167014368471816	-0.167831333397151	false	false	false
Travel	Control	1	0	0.133798040952578	-0.13045921028199	false	false	false
Travel	Control	1	0	0.10058171343334	-0.0930870871668299	false	false	false
Travel	Control	1	0	0.0673653859141021	-0.0557149640516691	false	false	false
Travel	Control	1	0	0.0341490583948643	-0.0183428409365087	false	false	false
Travel	Control	1	0	-0.00252567071382209	0.00377124993504181	false	true	true
Travel	Control	1	0	-0.0486095414637036	-0.0156266070782528	false	false	false
Travel	Control	1	0	-0.0946934122135849	-0.0350244640915474	false	false	false
Travel	Control	1	0	-0.140777282963467	-0.0544223211048422	false	false	false
Travel	Control	1	0	-0.186861153713348	-0.0738201781181367	false	false	false
Travel	Control	1	0	-0.232945024463229	-0.0932180351314314	false	true	true
Travel	Control	1	0	-0.279028895213111	-0.112615892144726	false	false	false
Travel	Control	1	0	-0.325112765962992	-0.132013749158021	false	false	false
Travel	Control	1	0	-0.371196636712874	-0.151411606171315	false	false	false
Travel	Control	1	0	-0.417280507462755	-0.17080946318461	false	false	false
Travel	Control	1	0	-0.463364378212636	-0.190207320197904	false	false	false
Travel	Control	1	0	-0.509448248962517	-0.209605177211199	false	true	true
Travel	Control	1	0	-0.508375027265531	-0.255865569508295	false	false	false
Travel	Control	1	0	-0.501556852631172	-0.305398513037378	false	false	false
Travel	Control	1	0	-0.494738677996814	-0.354931456566462	false	false	false
Travel	Control	1	0	-0.487920503362455	-0.404464400095545	false	false	false
Travel	Control	1	0	-0.481102328728097	-0.453997343624629	false	false	false
Travel	Control	1	0	-0.478360072856848	-0.473919392046266	false	true	true
