# Supplementary material for: Reservoir computing model of prefrontal cortex creates novel combinations of previous navigation sequences from hippocampal place-cell replay with spatial reward propagation
Source: PLoS Comput Biol. 2019 Jul 15;15(7):e1006624. doi: 10.1371/journal.pcbi.1006624 (PMC6668845; doi:10.1371/journal.pcbi.1006624)
Supplement: S1 Data — (ZIP) [file pcbi.1006624.s012.zip › model/overlap/c6_s2_t5/subjposition.csv]

trial	group	subject	repetition	x	y	random	triedToEat	ate
Travel	Control	1	0	0.0181519206939127	0.679273396699746	false	true	true
Travel	Control	1	0	0.0386212876935757	0.633655362824609	false	false	false
Travel	Control	1	0	0.0590906546932386	0.588037328949473	false	false	false
Travel	Control	1	0	0.0795600216929016	0.542419295074336	false	false	false
Travel	Control	1	0	0.100029388692565	0.4968012611992	false	false	false
Travel	Control	1	0	0.120498755692228	0.451183227324063	false	true	true
Travel	Control	1	0	0.140968122691891	0.405565193448926	false	false	false
Travel	Control	1	0	0.161437489691554	0.35994715957379	false	false	false
Travel	Control	1	0	0.181906856691217	0.314329125698653	false	false	false
Travel	Control	1	0	0.20237622369088	0.268711091823517	false	false	false
Travel	Control	1	0	0.222845590690542	0.22309305794838	false	true	true
Travel	Control	1	0	0.193408002925763	0.187042028733514	false	false	false
Travel	Control	1	0	0.157519974686542	0.152227528462782	false	false	false
Travel	Control	1	0	0.12163194644732	0.11741302819205	false	false	false
Travel	Control	1	0	0.0857439182080985	0.0825985279213175	false	false	false
Travel	Control	1	0	0.0498558899688769	0.0477840276505853	false	false	false
Travel	Control	1	0	0.0139678617296552	0.012969527379853	false	true	true
Travel	Control	1	0	-0.022191144728396	-0.0215631599830279	false	false	false
Travel	Control	1	0	-0.0583851749397233	-0.056059423216334	false	false	false
Travel	Control	1	0	-0.0945792051510505	-0.0905556864496398	false	false	false
Travel	Control	1	0	-0.130773235362378	-0.125051949682946	false	false	false
Travel	Control	1	0	-0.166967265573705	-0.159548212916252	false	false	false
Travel	Control	1	0	-0.203161295785032	-0.194044476149558	false	true	true
Travel	Control	1	0	-0.207333957521854	-0.24162210772774	false	false	false
Travel	Control	1	0	-0.205646704703305	-0.291593631397989	false	false	false
Travel	Control	1	0	-0.203959451884756	-0.341565155068238	false	false	false
Travel	Control	1	0	-0.202272199066208	-0.391536678738488	false	false	false
Travel	Control	1	0	-0.200584946247659	-0.441508202408737	false	false	false
Travel	Control	1	0	-0.198897693429111	-0.491479726078986	false	true	true
Travel	Control	1	0	-0.166485413403448	-0.527235113483303	false	false	false
Travel	Control	1	0	-0.129489109396563	-0.560869522796239	false	false	false
Travel	Control	1	0	-0.0924928053896775	-0.594503932109176	false	false	false
Travel	Control	1	0	-0.0554965013827922	-0.628138341422112	false	false	false
Travel	Control	1	0	-0.0185001973759071	-0.661772750735048	false	false	false
Travel	Control	1	0	-0.00987262071681857	-0.669616330047093	false	true	true
