# Supplementary material for: Reservoir computing model of prefrontal cortex creates novel combinations of previous navigation sequences from hippocampal place-cell replay with spatial reward propagation
Source: PLoS Comput Biol. 2019 Jul 15;15(7):e1006624. doi: 10.1371/journal.pcbi.1006624 (PMC6668845; doi:10.1371/journal.pcbi.1006624)
Supplement: S1 Data — (ZIP) [file pcbi.1006624.s012.zip › model/overlap/c6_s2_t6/subjposition.csv]

trial	group	subject	repetition	x	y	random	triedToEat	ate
Travel	Control	1	0	0.0181519206939127	0.679273396699746	false	true	true
Travel	Control	1	0	0.017533453974068	0.6292772218569	false	false	false
Travel	Control	1	0	0.0169149872542234	0.579281047014054	false	false	false
Travel	Control	1	0	0.0162965205343787	0.529284872171207	false	true	true
Travel	Control	1	0	0.015678053814534	0.479288697328361	false	false	false
Travel	Control	1	0	0.0150595870946893	0.429292522485515	false	false	false
Travel	Control	1	0	0.0144411203748447	0.379296347642669	false	false	false
Travel	Control	1	0	0.013822653655	0.329300172799823	false	false	false
Travel	Control	1	0	0.0132041869351553	0.279303997956977	false	false	false
Travel	Control	1	0	0.0125857202153106	0.22930782311413	false	true	true
Travel	Control	1	0	0.011967253495466	0.179311648271284	false	false	false
Travel	Control	1	0	0.0113487867756213	0.129315473428438	false	false	false
Travel	Control	1	0	0.0107303200557766	0.0793192985855917	false	false	false
Travel	Control	1	0	0.0101118533359319	0.0293231237427456	false	true	true
Travel	Control	1	0	-0.0116101230924358	-0.0114784663056392	false	false	false
Travel	Control	1	0	-0.047804153303763	-0.0459747295389451	false	false	false
Travel	Control	1	0	-0.0839981835150903	-0.0804709927722511	false	false	false
Travel	Control	1	0	-0.120192213726418	-0.114967256005557	false	false	false
Travel	Control	1	0	-0.156386243937745	-0.149463519238863	false	false	false
Travel	Control	1	0	-0.192580274149072	-0.183959782472169	false	true	true
Travel	Control	1	0	-0.186269506324106	-0.215461775401831	false	false	false
Travel	Control	1	0	-0.14559672189955	-0.244543120060454	false	false	false
Travel	Control	1	0	-0.104923937474994	-0.273624464719076	false	false	false
Travel	Control	1	0	-0.0642511530504376	-0.302705809377698	false	false	false
Travel	Control	1	0	-0.0235783686258814	-0.331787154036321	false	false	false
Travel	Control	1	0	0.0170944157986748	-0.360868498694943	false	false	false
Travel	Control	1	0	0.0577672002232308	-0.389949843353565	false	false	false
Travel	Control	1	0	0.0984399846477872	-0.419031188012188	false	false	false
Travel	Control	1	0	0.139112769072343	-0.44811253267081	false	false	false
Travel	Control	1	0	0.179785553496899	-0.477193877329432	false	false	false
Travel	Control	1	0	0.210916427759681	-0.506351532391309	false	true	true
Travel	Control	1	0	0.170713965848176	-0.536079668159533	false	false	false
Travel	Control	1	0	0.13051150393667	-0.565807803927757	false	false	false
Travel	Control	1	0	0.0903090420251643	-0.595535939695981	false	false	false
Travel	Control	1	0	0.0501065801136588	-0.625264075464204	false	false	false
Travel	Control	1	0	0.00990411820215315	-0.654992211232428	false	true	true
Travel	Control	1	0	-0.0333132902969316	-0.659824675562938	false	false	false
Travel	Control	1	0	-0.0794498518433281	-0.640552475670981	false	false	false
Travel	Control	1	0	-0.125586413389724	-0.621280275779023	false	false	false
Travel	Control	1	0	-0.171722974936121	-0.602008075887066	false	false	false
Travel	Control	1	0	-0.217859536482517	-0.582735875995108	false	true	true
Travel	Control	1	0	-0.263996098028914	-0.563463676103151	false	false	false
Travel	Control	1	0	-0.310132659575311	-0.544191476211193	false	false	false
Travel	Control	1	0	-0.356269221121708	-0.524919276319236	false	false	false
Travel	Control	1	0	-0.402405782668105	-0.505647076427278	false	false	false
Travel	Control	1	0	-0.448542344214501	-0.486374876535321	false	false	false
Travel	Control	1	0	-0.478360072856848	-0.473919392046266	false	true	true
