# Supplementary material for: Reservoir computing model of prefrontal cortex creates novel combinations of previous navigation sequences from hippocampal place-cell replay with spatial reward propagation
Source: PLoS Comput Biol. 2019 Jul 15;15(7):e1006624. doi: 10.1371/journal.pcbi.1006624 (PMC6668845; doi:10.1371/journal.pcbi.1006624)
Supplement: S1 Data — (ZIP) [file pcbi.1006624.s012.zip › model/overlap/c6_s2_t7/subjposition.csv]

trial	group	subject	repetition	x	y	random	triedToEat	ate
Travel	Control	1	0	0.493909000064524	0.465550610346665	false	true	true
Travel	Control	1	0	0.448299735748351	0.486039509988604	false	false	false
Travel	Control	1	0	0.402690471432178	0.506528409630544	false	false	false
Travel	Control	1	0	0.357081207116005	0.527017309272483	false	false	false
Travel	Control	1	0	0.311471942799832	0.547506208914423	false	false	false
Travel	Control	1	0	0.265862678483659	0.567995108556362	false	true	true
Travel	Control	1	0	0.220253414167486	0.588484008198301	false	false	false
Travel	Control	1	0	0.174644149851313	0.608972907840241	false	false	false
Travel	Control	1	0	0.12903488553514	0.62946180748218	false	false	false
Travel	Control	1	0	0.0834256212189665	0.64995070712412	false	false	false
Travel	Control	1	0	0.0378163569027935	0.670439606766059	false	true	true
Travel	Control	1	0	0.0297959192594194	0.653323580029202	false	false	false
Travel	Control	1	0	0.0502652862590824	0.607705546154066	false	false	false
Travel	Control	1	0	0.0707346532587453	0.562087512278929	false	false	false
Travel	Control	1	0	0.0912040202584083	0.516469478403793	false	false	false
Travel	Control	1	0	0.111673387258071	0.470851444528656	false	false	false
Travel	Control	1	0	0.132142754257734	0.42523341065352	false	false	false
Travel	Control	1	0	0.152612121257397	0.379615376778383	false	false	false
Travel	Control	1	0	0.17308148825706	0.333997342903247	false	false	false
Travel	Control	1	0	0.193550855256723	0.28837930902811	false	false	false
Travel	Control	1	0	0.214020222256386	0.242761275152973	false	false	false
Travel	Control	1	0	0.224489422494272	0.195162857867399	false	true	true
Travel	Control	1	0	0.222951088972274	0.145186528170481	false	false	false
Travel	Control	1	0	0.221412755450276	0.0952101984735619	false	false	false
Travel	Control	1	0	0.219874421928278	0.0452338687766435	false	false	false
Travel	Control	1	0	0.218336088406281	-0.00474246092027515	false	true	true
Travel	Control	1	0	0.216797754884283	-0.0547187906171938	false	false	false
Travel	Control	1	0	0.215259421362285	-0.104695120314112	false	false	false
Travel	Control	1	0	0.213721087840287	-0.154671450011031	false	false	false
Travel	Control	1	0	0.21218275431829	-0.20464777970795	false	true	true
Travel	Control	1	0	0.162820554480763	-0.204606550597138	false	false	false
Travel	Control	1	0	0.112825498426562	-0.203903435999581	false	false	false
Travel	Control	1	0	0.0628304423723612	-0.203200321402023	false	false	false
Travel	Control	1	0	0.0128353863181604	-0.202497206804465	false	false	false
Travel	Control	1	0	-0.0371596697360408	-0.201794092206908	false	false	false
Travel	Control	1	0	-0.0871547257902416	-0.20109097760935	false	false	false
Travel	Control	1	0	-0.137149781844443	-0.200387863011793	false	false	false
Travel	Control	1	0	-0.187144837898644	-0.199684748414235	false	true	true
Travel	Control	1	0	-0.234610710239746	-0.187662505367163	false	false	false
Travel	Control	1	0	-0.280150231606656	-0.167019056196234	false	false	false
Travel	Control	1	0	-0.325689752973566	-0.146375607025304	false	false	false
Travel	Control	1	0	-0.371229274340476	-0.125732157854375	false	false	false
Travel	Control	1	0	-0.416768795707386	-0.105088708683446	false	false	false
Travel	Control	1	0	-0.462308317074297	-0.0844452595125167	false	true	true
Travel	Control	1	0	-0.507847838441207	-0.0638018103415874	false	false	false
Travel	Control	1	0	-0.553387359808117	-0.0431583611706582	false	false	false
Travel	Control	1	0	-0.598926881175028	-0.0225149119997288	false	false	false
Travel	Control	1	0	-0.644466402541938	-0.00187146282879954	false	false	false
Travel	Control	1	0	-0.677932737920782	0.0132991092939111	false	true	true
