# Supplementary material for: Reservoir computing model of prefrontal cortex creates novel combinations of previous navigation sequences from hippocampal place-cell replay with spatial reward propagation
Source: PLoS Comput Biol. 2019 Jul 15;15(7):e1006624. doi: 10.1371/journal.pcbi.1006624 (PMC6668845; doi:10.1371/journal.pcbi.1006624)
Supplement: S1 Data — (ZIP) [file pcbi.1006624.s012.zip › model/overlap/c6_s2_t8/subjposition.csv]

trial	group	subject	repetition	x	y	random	triedToEat	ate
Travel	Control	1	0	0.493909000064524	0.465550610346665	false	true	true
Travel	Control	1	0	0.494788583511017	0.415558347615712	false	false	false
Travel	Control	1	0	0.49566816695751	0.365566084884759	false	false	false
Travel	Control	1	0	0.496547750404003	0.315573822153805	false	false	false
Travel	Control	1	0	0.497427333850495	0.265581559422852	false	false	false
Travel	Control	1	0	0.498306917296988	0.215589296691899	false	true	true
Travel	Control	1	0	0.499186500743481	0.165597033960946	false	false	false
Travel	Control	1	0	0.500066084189974	0.115604771229992	false	false	false
Travel	Control	1	0	0.500945667636467	0.0656125084990391	false	false	false
Travel	Control	1	0	0.50182525108296	0.0156202457680859	false	false	false
Travel	Control	1	0	0.502704834529453	-0.0343720169628673	false	true	true
Travel	Control	1	0	0.503584417975945	-0.0843642796938207	false	false	false
Travel	Control	1	0	0.504464001422438	-0.134356542424774	false	false	false
Travel	Control	1	0	0.505343584868931	-0.184348805155727	false	false	false
Travel	Control	1	0	0.499198788993489	-0.231414081069532	false	true	true
Travel	Control	1	0	0.46308061293443	-0.265989756886018	false	false	false
Travel	Control	1	0	0.42696243687537	-0.300565432702505	false	false	false
Travel	Control	1	0	0.390844260816311	-0.335141108518991	false	false	false
Travel	Control	1	0	0.354726084757251	-0.369716784335478	false	true	true
Travel	Control	1	0	0.318607908698192	-0.404292460151965	false	false	false
Travel	Control	1	0	0.282489732639132	-0.438868135968451	false	false	false
Travel	Control	1	0	0.246371556580073	-0.473443811784938	false	false	false
Travel	Control	1	0	0.209571635558165	-0.498491148482835	false	true	true
Travel	Control	1	0	0.168898851133609	-0.469409803824213	false	false	false
Travel	Control	1	0	0.128226066709053	-0.44032845916559	false	false	false
Travel	Control	1	0	0.0875532822844967	-0.411247114506968	false	false	false
Travel	Control	1	0	0.0468804978599405	-0.382165769848346	false	false	false
Travel	Control	1	0	0.00620771343538412	-0.353084425189723	false	false	false
Travel	Control	1	0	-0.0344650709891721	-0.324003080531101	false	false	false
Travel	Control	1	0	-0.0751378554137281	-0.294921735872479	false	false	false
Travel	Control	1	0	-0.115810639838284	-0.265840391213857	false	false	false
Travel	Control	1	0	-0.15648342426284	-0.236759046555234	false	false	false
Travel	Control	1	0	-0.197156208687397	-0.207677701896612	false	true	true
Travel	Control	1	0	-0.241307243723262	-0.184626910252436	false	false	false
Travel	Control	1	0	-0.286846765090172	-0.163983461081507	false	false	false
Travel	Control	1	0	-0.332386286457082	-0.143340011910578	false	false	false
Travel	Control	1	0	-0.377925807823992	-0.122696562739649	false	false	false
Travel	Control	1	0	-0.423465329190902	-0.102053113568719	false	false	false
Travel	Control	1	0	-0.469004850557812	-0.0814096643977902	false	true	true
Travel	Control	1	0	-0.514544371924722	-0.0607662152268611	false	false	false
Travel	Control	1	0	-0.560083893291632	-0.0401227660559318	false	false	false
Travel	Control	1	0	-0.605623414658543	-0.0194793168850026	false	false	false
Travel	Control	1	0	-0.651162936025453	0.00116413228592686	false	false	false
Travel	Control	1	0	-0.669634986745206	0.032162931627089	false	true	true
Travel	Control	1	0	-0.649502793638666	0.0779307675025269	false	false	false
Travel	Control	1	0	-0.629370600532127	0.123698603377965	false	false	false
Travel	Control	1	0	-0.609238407425587	0.169466439253403	false	false	false
Travel	Control	1	0	-0.589106214319048	0.215234275128841	false	true	true
Travel	Control	1	0	-0.568974021212508	0.261002111004278	false	false	false
Travel	Control	1	0	-0.548841828105968	0.306769946879716	false	false	false
Travel	Control	1	0	-0.528709634999429	0.352537782755154	false	false	false
Travel	Control	1	0	-0.508577441892889	0.398305618630592	false	false	false
Travel	Control	1	0	-0.48844524878635	0.44407345450603	false	false	false
Travel	Control	1	0	-0.46831305567981	0.489841290381467	false	false	false
Travel	Control	1	0	-0.466980823115009	0.492869942106148	false	true	true
