# Supplementary material for: Reservoir computing model of prefrontal cortex creates novel combinations of previous navigation sequences from hippocampal place-cell replay with spatial reward propagation
Source: PLoS Comput Biol. 2019 Jul 15;15(7):e1006624. doi: 10.1371/journal.pcbi.1006624 (PMC6668845; doi:10.1371/journal.pcbi.1006624)
Supplement: S1 Data — (ZIP) [file pcbi.1006624.s012.zip › model/overlap/c6_s2_t9/subjposition.csv]

trial	group	subject	repetition	x	y	random	triedToEat	ate
Travel	Control	1	0	0.0181519206939127	0.679273396699746	false	true	true
Travel	Control	1	0	0.0561925293975662	0.646824789804295	false	false	false
Travel	Control	1	0	0.0942331381012199	0.614376182908844	false	false	false
Travel	Control	1	0	0.132273746804873	0.581927576013393	false	false	false
Travel	Control	1	0	0.170314355508527	0.549478969117942	false	false	false
Travel	Control	1	0	0.208354964212181	0.517030362222491	false	true	true
Travel	Control	1	0	0.218381502467472	0.471197205339958	false	false	false
Travel	Control	1	0	0.219724532698369	0.421215245896586	false	false	false
Travel	Control	1	0	0.221067562929266	0.371233286453214	false	false	false
Travel	Control	1	0	0.222410593160163	0.321251327009842	false	false	false
Travel	Control	1	0	0.223753623391061	0.27126936756647	false	false	false
Travel	Control	1	0	0.225096653621958	0.221287408123098	false	true	true
Travel	Control	1	0	0.223755223245906	0.171310693707385	false	false	false
Travel	Control	1	0	0.222216889723908	0.121334364010467	false	false	false
Travel	Control	1	0	0.220678556201911	0.0713580343135483	false	false	false
Travel	Control	1	0	0.219140222679913	0.0213817046166298	false	true	true
Travel	Control	1	0	0.217601889157915	-0.0285946250802889	false	false	false
Travel	Control	1	0	0.216063555635917	-0.0785709547772075	false	false	false
Travel	Control	1	0	0.21452522211392	-0.128547284474126	false	false	false
Travel	Control	1	0	0.212986888591922	-0.178523614171045	false	false	false
Travel	Control	1	0	0.188954508860917	-0.204974090235391	false	true	true
Travel	Control	1	0	0.138959452806715	-0.204270975637834	false	false	false
Travel	Control	1	0	0.0889643967525146	-0.203567861040276	false	false	false
Travel	Control	1	0	0.0389693406983135	-0.202864746442718	false	false	false
Travel	Control	1	0	-0.0110257153558874	-0.202161631845161	false	false	false
Travel	Control	1	0	-0.0610207714100883	-0.201458517247603	false	false	false
Travel	Control	1	0	-0.111015827464289	-0.200755402650045	false	false	false
Travel	Control	1	0	-0.16101088351849	-0.200052288052488	false	false	false
Travel	Control	1	0	-0.210805800958184	-0.198453471543842	false	true	true
Travel	Control	1	0	-0.256345322325094	-0.177810022372913	false	false	false
Travel	Control	1	0	-0.301884843692004	-0.157166573201984	false	false	false
Travel	Control	1	0	-0.347424365058914	-0.136523124031055	false	false	false
Travel	Control	1	0	-0.392963886425824	-0.115879674860126	false	false	false
Travel	Control	1	0	-0.438503407792734	-0.0952362256891965	false	true	true
Travel	Control	1	0	-0.484042929159644	-0.0745927765182674	false	false	false
Travel	Control	1	0	-0.529582450526554	-0.0539493273473382	false	false	false
Travel	Control	1	0	-0.575121971893464	-0.0333058781764091	false	false	false
Travel	Control	1	0	-0.620661493260374	-0.0126624290054799	false	false	false
Travel	Control	1	0	-0.666201014627285	0.00798102016544926	false	false	false
Travel	Control	1	0	-0.677932737920782	0.0132991092939111	false	true	true
