# Supplementary material for: Reservoir computing model of prefrontal cortex creates novel combinations of previous navigation sequences from hippocampal place-cell replay with spatial reward propagation
Source: PLoS Comput Biol. 2019 Jul 15;15(7):e1006624. doi: 10.1371/journal.pcbi.1006624 (PMC6668845; doi:10.1371/journal.pcbi.1006624)
Supplement: S1 Data — (ZIP) [file pcbi.1006624.s012.zip › model/overlap/c6_s3_t1/subjposition.csv]

trial	group	subject	repetition	x	y	random	triedToEat	ate
Travel	Control	1	0	0.493909000064524	0.465550610346665	false	true	true
Travel	Control	1	0	0.500956421510339	0.416049763374466	false	false	false
Travel	Control	1	0	0.508003842956154	0.366548916402267	false	false	false
Travel	Control	1	0	0.515051264401968	0.317048069430068	false	false	false
Travel	Control	1	0	0.522098685847783	0.267547222457869	false	false	false
Travel	Control	1	0	0.529146107293598	0.21804637548567	false	true	true
Travel	Control	1	0	0.52920724256129	0.168432412075706	false	false	false
Travel	Control	1	0	0.523766052446393	0.118729359351215	false	false	false
Travel	Control	1	0	0.518324862331496	0.0690263066267235	false	false	false
Travel	Control	1	0	0.512883672216599	0.0193232539022323	false	true	true
Travel	Control	1	0	0.507442482101702	-0.0303797988222588	false	false	false
Travel	Control	1	0	0.502001291986805	-0.0800828515467501	false	false	false
Travel	Control	1	0	0.496560101871908	-0.129785904271241	false	false	false
Travel	Control	1	0	0.491118911757011	-0.179488956995732	false	false	false
Travel	Control	1	0	0.485677721642115	-0.229192009720223	false	true	true
Travel	Control	1	0	0.480236531527218	-0.278895062444715	false	false	false
Travel	Control	1	0	0.474795341412321	-0.328598115169206	false	false	false
Travel	Control	1	0	0.469354151297424	-0.378301167893697	false	false	false
Travel	Control	1	0	0.463912961182527	-0.428004220618188	false	false	false
Travel	Control	1	0	0.45847177106763	-0.477707273342679	false	true	true
Travel	Control	1	0	0.43423432882764	-0.468483994395338	false	false	false
Travel	Control	1	0	0.401018001308402	-0.431111871280177	false	false	false
Travel	Control	1	0	0.367801673789164	-0.393739748165017	false	true	true
Travel	Control	1	0	0.334585346269926	-0.356367625049856	false	false	false
Travel	Control	1	0	0.301369018750688	-0.318995501934695	false	false	false
Travel	Control	1	0	0.26815269123145	-0.281623378819535	false	false	false
Travel	Control	1	0	0.234936363712212	-0.244251255704374	false	false	false
Travel	Control	1	0	0.201720036192974	-0.206879132589214	false	true	true
Travel	Control	1	0	0.168503708673736	-0.169507009474053	false	false	false
Travel	Control	1	0	0.135287381154499	-0.132134886358892	false	false	false
Travel	Control	1	0	0.102071053635261	-0.0947627632437318	false	false	false
Travel	Control	1	0	0.0688547261160226	-0.0573906401285712	false	false	false
Travel	Control	1	0	0.0356383985967848	-0.0200185170134108	false	false	false
Travel	Control	1	0	0.00142770963979619	0.0163506441167656	false	true	true
Travel	Control	1	0	-0.0362290837195489	0.0492438943953803	false	false	false
Travel	Control	1	0	-0.0738858770788942	0.082137144673995	false	false	false
Travel	Control	1	0	-0.111542670438239	0.11503039495261	false	false	false
Travel	Control	1	0	-0.149199463797585	0.147923645231225	false	false	false
Travel	Control	1	0	-0.18685625715693	0.180816895509839	false	false	false
Travel	Control	1	0	-0.224113684592339	0.21410899882664	false	true	true
Travel	Control	1	0	-0.256958515914408	0.251808031379542	false	false	false
Travel	Control	1	0	-0.289803347236478	0.289507063932445	false	false	false
Travel	Control	1	0	-0.322648178558547	0.327206096485347	false	false	false
Travel	Control	1	0	-0.355493009880617	0.36490512903825	false	true	true
Travel	Control	1	0	-0.388337841202686	0.402604161591152	false	false	false
Travel	Control	1	0	-0.421182672524756	0.440303194144055	false	false	false
Travel	Control	1	0	-0.454027503846825	0.478002226696957	false	false	false
Travel	Control	1	0	-0.466980823115009	0.492869942106148	false	true	true
