# Supplementary material for: Reservoir computing model of prefrontal cortex creates novel combinations of previous navigation sequences from hippocampal place-cell replay with spatial reward propagation
Source: PLoS Comput Biol. 2019 Jul 15;15(7):e1006624. doi: 10.1371/journal.pcbi.1006624 (PMC6668845; doi:10.1371/journal.pcbi.1006624)
Supplement: S1 Data — (ZIP) [file pcbi.1006624.s012.zip › model/overlap/c6_s3_t2/subjposition.csv]

trial	group	subject	repetition	x	y	random	triedToEat	ate
Travel	Control	1	0	0.493909000064524	0.465550610346665	false	true	true
Travel	Control	1	0	0.500956421510339	0.416049763374466	false	false	false
Travel	Control	1	0	0.508003842956154	0.366548916402267	false	false	false
Travel	Control	1	0	0.515051264401968	0.317048069430068	false	false	false
Travel	Control	1	0	0.522098685847783	0.267547222457869	false	false	false
Travel	Control	1	0	0.529146107293598	0.21804637548567	false	true	true
Travel	Control	1	0	0.52920724256129	0.168432412075706	false	false	false
Travel	Control	1	0	0.523766052446393	0.118729359351215	false	false	false
Travel	Control	1	0	0.518324862331496	0.0690263066267235	false	false	false
Travel	Control	1	0	0.512883672216599	0.0193232539022323	false	true	true
Travel	Control	1	0	0.507442482101702	-0.0303797988222588	false	false	false
Travel	Control	1	0	0.502001291986805	-0.0800828515467501	false	false	false
Travel	Control	1	0	0.496560101871908	-0.129785904271241	false	false	false
Travel	Control	1	0	0.491118911757011	-0.179488956995732	false	false	false
Travel	Control	1	0	0.485677721642115	-0.229192009720223	false	true	true
Travel	Control	1	0	0.480236531527218	-0.278895062444715	false	false	false
Travel	Control	1	0	0.474795341412321	-0.328598115169206	false	false	false
Travel	Control	1	0	0.469354151297424	-0.378301167893697	false	false	false
Travel	Control	1	0	0.463912961182527	-0.428004220618188	false	false	false
Travel	Control	1	0	0.45847177106763	-0.477707273342679	false	true	true
Travel	Control	1	0	0.43423432882764	-0.468483994395338	false	false	false
Travel	Control	1	0	0.401018001308402	-0.431111871280177	false	false	false
Travel	Control	1	0	0.367801673789164	-0.393739748165017	false	true	true
Travel	Control	1	0	0.334585346269926	-0.356367625049856	false	false	false
Travel	Control	1	0	0.301369018750688	-0.318995501934695	false	false	false
Travel	Control	1	0	0.26815269123145	-0.281623378819535	false	false	false
Travel	Control	1	0	0.234936363712212	-0.244251255704374	false	false	false
Travel	Control	1	0	0.201720036192974	-0.206879132589214	false	true	true
Travel	Control	1	0	0.168503708673736	-0.169507009474053	false	false	false
Travel	Control	1	0	0.135287381154499	-0.132134886358892	false	false	false
Travel	Control	1	0	0.102071053635261	-0.094762763243732	false	false	false
Travel	Control	1	0	0.0688547261160226	-0.0573906401285712	false	false	false
Travel	Control	1	0	0.0356383985967848	-0.0200185170134108	false	false	false
Travel	Control	1	0	-0.000459380834901663	0.00464100316902812	false	true	true
Travel	Control	1	0	-0.0465432515847831	-0.0147568538442665	false	false	false
Travel	Control	1	0	-0.0926271223346645	-0.0341547108575611	false	false	false
Travel	Control	1	0	-0.138710993084546	-0.0535525678708558	false	false	false
Travel	Control	1	0	-0.184794863834427	-0.0729504248841504	false	false	false
Travel	Control	1	0	-0.230878734584309	-0.0923482818974451	false	true	true
Travel	Control	1	0	-0.27696260533419	-0.11174613891074	false	false	false
Travel	Control	1	0	-0.323046476084072	-0.131143995924034	false	false	false
Travel	Control	1	0	-0.369130346833953	-0.150541852937329	false	false	false
Travel	Control	1	0	-0.415214217583834	-0.169939709950623	false	false	false
Travel	Control	1	0	-0.461298088333716	-0.189337566963918	false	false	false
Travel	Control	1	0	-0.507381959083597	-0.208735423977213	false	true	true
Travel	Control	1	0	-0.539332739667207	-0.177467381682948	false	false	false
Travel	Control	1	0	-0.568722006395476	-0.137016534952939	false	false	false
Travel	Control	1	0	-0.598111273123745	-0.0965656882229303	false	false	false
Travel	Control	1	0	-0.627500539852015	-0.0561148414929211	false	false	false
Travel	Control	1	0	-0.656889806580284	-0.0156639947629122	false	false	false
Travel	Control	1	0	-0.677932737920782	0.0132991092939111	false	true	true
