# Supplementary material for: Reservoir computing model of prefrontal cortex creates novel combinations of previous navigation sequences from hippocampal place-cell replay with spatial reward propagation
Source: PLoS Comput Biol. 2019 Jul 15;15(7):e1006624. doi: 10.1371/journal.pcbi.1006624 (PMC6668845; doi:10.1371/journal.pcbi.1006624)
Supplement: S1 Data — (ZIP) [file pcbi.1006624.s012.zip › model/overlap/c6_s3_t3/subjposition.csv]

trial	group	subject	repetition	x	y	random	triedToEat	ate
Travel	Control	1	0	0.0181519206939127	0.679273396699746	false	true	true
Travel	Control	1	0	0.0561925293975662	0.646824789804295	false	false	false
Travel	Control	1	0	0.0942331381012199	0.614376182908844	false	false	false
Travel	Control	1	0	0.132273746804873	0.581927576013393	false	false	false
Travel	Control	1	0	0.170314355508527	0.549478969117942	false	false	false
Travel	Control	1	0	0.208354964212181	0.517030362222491	false	true	true
Travel	Control	1	0	0.244422068897509	0.482439408717252	false	false	false
Travel	Control	1	0	0.279877447485736	0.447184393057555	false	false	false
Travel	Control	1	0	0.315332826073962	0.411929377397858	false	false	false
Travel	Control	1	0	0.350788204662189	0.37667436173816	false	true	true
Travel	Control	1	0	0.386243583250416	0.341419346078463	false	true	true
Travel	Control	1	0	0.421698961838643	0.306164330418765	false	false	false
Travel	Control	1	0	0.45715434042687	0.270909314759068	false	false	false
Travel	Control	1	0	0.492609719015096	0.23565429909937	false	false	false
Travel	Control	1	0	0.528065097603323	0.200399283439673	false	true	true
Travel	Control	1	0	0.527452332938546	0.152402028342712	false	false	false
Travel	Control	1	0	0.522011142823649	0.102698975618221	false	false	false
Travel	Control	1	0	0.516569952708752	0.0529959228937298	false	false	false
Travel	Control	1	0	0.511128762593855	0.00329287016923875	false	true	true
Travel	Control	1	0	0.505687572478958	-0.0464101825552524	false	false	false
Travel	Control	1	0	0.500246382364061	-0.0961132352797436	false	false	false
Travel	Control	1	0	0.494805192249164	-0.145816288004235	false	false	false
Travel	Control	1	0	0.489364002134267	-0.195519340728726	false	false	false
Travel	Control	1	0	0.48392281201937	-0.245222393453217	false	true	true
Travel	Control	1	0	0.478481621904473	-0.294925446177708	false	false	false
Travel	Control	1	0	0.473040431789577	-0.344628498902199	false	false	false
Travel	Control	1	0	0.46759924167468	-0.39433155162669	false	false	false
Travel	Control	1	0	0.462158051559783	-0.444034604351182	false	false	false
Travel	Control	1	0	0.456716861444886	-0.493737657075673	false	true	true
Travel	Control	1	0	0.423521295177862	-0.456430620575956	false	false	false
Travel	Control	1	0	0.390304967658624	-0.419058497460796	false	false	false
Travel	Control	1	0	0.357088640139386	-0.381686374345636	false	true	true
Travel	Control	1	0	0.323872312620148	-0.344314251230475	false	false	false
Travel	Control	1	0	0.29065598510091	-0.306942128115315	false	false	false
Travel	Control	1	0	0.257439657581672	-0.269570005000154	false	false	false
Travel	Control	1	0	0.224223330062434	-0.232197881884993	false	false	false
Travel	Control	1	0	0.191007002543197	-0.194825758769833	false	true	true
Travel	Control	1	0	0.157790675023959	-0.157453635654672	false	false	false
Travel	Control	1	0	0.124574347504721	-0.120081512539512	false	false	false
Travel	Control	1	0	0.0913580199854828	-0.0827093894243512	false	false	false
Travel	Control	1	0	0.0581416924662451	-0.0453372663091908	false	false	false
Travel	Control	1	0	0.0249253649470071	-0.00796514319403023	false	true	true
Travel	Control	1	0	-0.00991814281691207	-0.00986585238480088	false	false	false
Travel	Control	1	0	-0.0461121730282389	-0.0443621156181064	false	false	false
Travel	Control	1	0	-0.082306203239566	-0.0788583788514123	false	false	false
Travel	Control	1	0	-0.118500233450893	-0.113354642084718	false	false	false
Travel	Control	1	0	-0.15469426366222	-0.147850905318024	false	false	false
Travel	Control	1	0	-0.190888293873547	-0.182347168551329	false	false	false
Travel	Control	1	0	-0.208760206579199	-0.199380756730849	false	true	true
