# Supplementary material for: Reservoir computing model of prefrontal cortex creates novel combinations of previous navigation sequences from hippocampal place-cell replay with spatial reward propagation
Source: PLoS Comput Biol. 2019 Jul 15;15(7):e1006624. doi: 10.1371/journal.pcbi.1006624 (PMC6668845; doi:10.1371/journal.pcbi.1006624)
Supplement: S1 Data — (ZIP) [file pcbi.1006624.s012.zip › model/overlap/c6_s3_t4/subjposition.csv]

trial	group	subject	repetition	x	y	random	triedToEat	ate
Travel	Control	1	0	0.0181519206939127	0.679273396699746	false	true	true
Travel	Control	1	0	0.0561925293975662	0.646824789804295	false	false	false
Travel	Control	1	0	0.0942331381012199	0.614376182908844	false	false	false
Travel	Control	1	0	0.132273746804873	0.581927576013393	false	false	false
Travel	Control	1	0	0.170314355508527	0.549478969117942	false	false	false
Travel	Control	1	0	0.208354964212181	0.517030362222491	false	true	true
Travel	Control	1	0	0.218381502467472	0.471197205339958	false	false	false
Travel	Control	1	0	0.219724532698369	0.421215245896586	false	false	false
Travel	Control	1	0	0.221067562929266	0.371233286453214	false	false	false
Travel	Control	1	0	0.222410593160163	0.321251327009842	false	false	false
Travel	Control	1	0	0.223753623391061	0.27126936756647	false	false	false
Travel	Control	1	0	0.225096653621958	0.221287408123098	false	true	true
Travel	Control	1	0	0.191752876358441	0.185436412399787	false	false	false
Travel	Control	1	0	0.155864848119219	0.150621912129055	false	false	false
Travel	Control	1	0	0.119976819879998	0.115807411858323	false	false	false
Travel	Control	1	0	0.084088791640776	0.0809929115875907	false	false	false
Travel	Control	1	0	0.0482007634015544	0.0461784113168584	false	false	false
Travel	Control	1	0	0.0123127351623327	0.011363911046126	false	true	true
Travel	Control	1	0	-0.0238603838568854	-0.0231540994843627	false	false	false
Travel	Control	1	0	-0.0600544140682126	-0.0576503627176686	false	false	false
Travel	Control	1	0	-0.0962484442795397	-0.0921466259509744	false	false	false
Travel	Control	1	0	-0.132442474490867	-0.12664288918428	false	false	false
Travel	Control	1	0	-0.168636504702194	-0.161139152417587	false	false	false
Travel	Control	1	0	-0.204830534913522	-0.195635415650893	false	true	true
Travel	Control	1	0	-0.249355394150199	-0.180978615776087	false	false	false
Travel	Control	1	0	-0.294894915517109	-0.160335166605158	false	false	false
Travel	Control	1	0	-0.340434436884019	-0.139691717434229	false	false	false
Travel	Control	1	0	-0.385973958250929	-0.1190482682633	false	false	false
Travel	Control	1	0	-0.431513479617839	-0.0984048190923705	false	false	false
Travel	Control	1	0	-0.477053000984749	-0.0777613699214413	false	true	true
Travel	Control	1	0	-0.522592522351659	-0.0571179207505122	false	false	false
Travel	Control	1	0	-0.568132043718569	-0.036474471579583	false	false	false
Travel	Control	1	0	-0.61367156508548	-0.0158310224086538	false	false	false
Travel	Control	1	0	-0.65921108645239	0.00481242676227532	false	false	false
Travel	Control	1	0	-0.677932737920782	0.0132991092939111	false	true	true
