# Supplementary material for: Reservoir computing model of prefrontal cortex creates novel combinations of previous navigation sequences from hippocampal place-cell replay with spatial reward propagation
Source: PLoS Comput Biol. 2019 Jul 15;15(7):e1006624. doi: 10.1371/journal.pcbi.1006624 (PMC6668845; doi:10.1371/journal.pcbi.1006624)
Supplement: S1 Data — (ZIP) [file pcbi.1006624.s012.zip › model/overlap/c6_s3_t5/subjposition.csv]

trial	group	subject	repetition	x	y	random	triedToEat	ate
Travel	Control	1	0	0.0181519206939127	0.679273396699746	false	true	true
Travel	Control	1	0	-0.0285213546123367	0.661340037500002	false	false	false
Travel	Control	1	0	-0.075194629918586	0.643406678300257	false	false	false
Travel	Control	1	0	-0.121867905224835	0.625473319100513	false	false	false
Travel	Control	1	0	-0.168541180531085	0.607539959900769	false	false	false
Travel	Control	1	0	-0.215214455837334	0.589606600701024	false	true	true
Travel	Control	1	0	-0.261887731143583	0.57167324150128	false	false	false
Travel	Control	1	0	-0.308561006449833	0.553739882301535	false	false	false
Travel	Control	1	0	-0.355234281756082	0.535806523101791	false	false	false
Travel	Control	1	0	-0.401907557062331	0.517873163902047	false	false	false
Travel	Control	1	0	-0.448580832368581	0.499939804702302	false	true	true
Travel	Control	1	0	-0.447084399386549	0.470032987381964	false	false	false
Travel	Control	1	0	-0.41423956806448	0.432333954829062	false	false	false
Travel	Control	1	0	-0.38139473674241	0.394634922276159	false	false	false
Travel	Control	1	0	-0.348549905420341	0.356935889723257	false	false	false
Travel	Control	1	0	-0.315705074098271	0.319236857170354	false	false	false
Travel	Control	1	0	-0.282860242776202	0.281537824617452	false	false	false
Travel	Control	1	0	-0.250015411454132	0.243838792064549	false	false	false
Travel	Control	1	0	-0.216552740190148	0.206756805992521	false	true	true
Travel	Control	1	0	-0.178895946830803	0.173863555713907	false	false	false
Travel	Control	1	0	-0.141239153471458	0.140970305435292	false	false	false
Travel	Control	1	0	-0.103582360112113	0.108077055156678	false	false	false
Travel	Control	1	0	-0.0659255667527673	0.0751838048780628	false	false	false
Travel	Control	1	0	-0.0282687733934223	0.0422905545994483	false	false	false
Travel	Control	1	0	0.00938801996592282	0.00939730432083357	false	true	true
Travel	Control	1	0	-0.0258798691333567	-0.025078856005982	false	false	false
Travel	Control	1	0	-0.0620738993446838	-0.0595751192392879	false	false	false
Travel	Control	1	0	-0.0982679295560113	-0.0940713824725941	false	false	false
Travel	Control	1	0	-0.134461959767339	-0.1285676457059	false	false	false
Travel	Control	1	0	-0.170655989978666	-0.163063908939206	false	false	false
Travel	Control	1	0	-0.206850020189993	-0.197560172172512	false	true	true
Travel	Control	1	0	-0.251896321268872	-0.179826792079945	false	false	false
Travel	Control	1	0	-0.297435842635782	-0.159183342909016	false	false	false
Travel	Control	1	0	-0.342975364002692	-0.138539893738087	false	false	false
Travel	Control	1	0	-0.388514885369602	-0.117896444567158	false	false	false
Travel	Control	1	0	-0.434054406736512	-0.0972529953962287	false	false	false
Travel	Control	1	0	-0.479593928103422	-0.0766095462252995	false	true	true
Travel	Control	1	0	-0.525133449470333	-0.0559660970543703	false	false	false
Travel	Control	1	0	-0.570672970837242	-0.0353226478834412	false	false	false
Travel	Control	1	0	-0.616212492204153	-0.0146791987125121	false	false	false
Travel	Control	1	0	-0.661752013571063	0.00596425045841711	false	false	false
Travel	Control	1	0	-0.677932737920782	0.0132991092939111	false	true	true
