# Supplementary material for: Reservoir computing model of prefrontal cortex creates novel combinations of previous navigation sequences from hippocampal place-cell replay with spatial reward propagation
Source: PLoS Comput Biol. 2019 Jul 15;15(7):e1006624. doi: 10.1371/journal.pcbi.1006624 (PMC6668845; doi:10.1371/journal.pcbi.1006624)
Supplement: S1 Data — (ZIP) [file pcbi.1006624.s012.zip › model/overlap/c6_s3_t6/subjposition.csv]

trial	group	subject	repetition	x	y	random	triedToEat	ate
Travel	Control	1	0	0.493909000064524	0.465550610346665	false	true	true
Travel	Control	1	0	0.444032646662108	0.469064777570527	false	false	false
Travel	Control	1	0	0.394156293259691	0.472578944794388	false	false	false
Travel	Control	1	0	0.344279939857275	0.47609311201825	false	false	false
Travel	Control	1	0	0.294403586454858	0.479607279242111	false	false	false
Travel	Control	1	0	0.244527233052442	0.483121446465973	false	false	false
Travel	Control	1	0	0.194650879650025	0.486635613689834	false	true	true
Travel	Control	1	0	0.144774526247609	0.490149780913696	false	false	false
Travel	Control	1	0	0.0948981728451925	0.493663948137557	false	false	false
Travel	Control	1	0	0.045021819442776	0.497178115361419	false	false	false
Travel	Control	1	0	-0.00485453395964042	0.50069228258528	false	true	true
Travel	Control	1	0	-0.0547308873620569	0.504206449809142	false	false	false
Travel	Control	1	0	-0.104607240764473	0.507720617033003	false	false	false
Travel	Control	1	0	-0.15448359416689	0.511234784256865	false	false	false
Travel	Control	1	0	-0.20232102332232	0.509110615696683	false	true	true
Travel	Control	1	0	-0.238413820309416	0.474508448052902	false	false	false
Travel	Control	1	0	-0.274506617296511	0.439906280409122	false	false	false
Travel	Control	1	0	-0.310599414283607	0.405304112765341	false	false	false
Travel	Control	1	0	-0.346692211270702	0.37070194512156	false	true	true
Travel	Control	1	0	-0.382785008257798	0.336099777477779	false	false	false
Travel	Control	1	0	-0.418877805244893	0.301497609833998	false	false	false
Travel	Control	1	0	-0.454970602231989	0.266895442190217	false	false	false
Travel	Control	1	0	-0.491063399219084	0.232293274546437	false	false	false
Travel	Control	1	0	-0.518198309713084	0.199590649149546	false	true	true
Travel	Control	1	0	-0.471168283065254	0.182614884262377	false	false	false
Travel	Control	1	0	-0.424138256417425	0.165639119375208	false	false	false
Travel	Control	1	0	-0.377108229769595	0.14866335448804	false	false	false
Travel	Control	1	0	-0.330078203121766	0.131687589600871	false	false	false
Travel	Control	1	0	-0.283048176473936	0.114711824713702	false	false	false
Travel	Control	1	0	-0.236018149826106	0.0977360598265338	false	true	true
Travel	Control	1	0	-0.188988123178277	0.0807602949393651	false	false	false
Travel	Control	1	0	-0.141958096530447	0.0637845300521965	false	false	false
Travel	Control	1	0	-0.0949280698826174	0.0468087651650278	false	false	false
Travel	Control	1	0	-0.0478980432347879	0.0298330002778591	false	false	false
Travel	Control	1	0	-0.00086801658695825	0.0128572353906905	false	true	true
Travel	Control	1	0	-0.0180773475041319	-0.0176423301912617	false	false	false
Travel	Control	1	0	-0.0542713777154591	-0.0521385934245676	false	false	false
Travel	Control	1	0	-0.0904654079267866	-0.0866348566578738	false	false	false
Travel	Control	1	0	-0.126659438138114	-0.12113111989118	false	false	false
Travel	Control	1	0	-0.162853468349441	-0.155627383124486	false	false	false
Travel	Control	1	0	-0.199047498560768	-0.190123646357792	false	true	true
Travel	Control	1	0	-0.242079147044968	-0.184276999965542	false	false	false
Travel	Control	1	0	-0.287618668411878	-0.163633550794613	false	false	false
Travel	Control	1	0	-0.333158189778789	-0.142990101623683	false	false	false
Travel	Control	1	0	-0.378697711145699	-0.122346652452754	false	false	false
Travel	Control	1	0	-0.424237232512609	-0.101703203281825	false	false	false
Travel	Control	1	0	-0.469776753879519	-0.0810597541108957	false	true	true
Travel	Control	1	0	-0.51531627524643	-0.0604163049399664	false	false	false
Travel	Control	1	0	-0.56085579661334	-0.0397728557690372	false	false	false
Travel	Control	1	0	-0.606395317980251	-0.0191294065981077	false	false	false
Travel	Control	1	0	-0.651934839347161	0.00151404257282151	false	false	false
Travel	Control	1	0	-0.677932737920782	0.0132991092939111	false	true	true
