# Supplementary material for: Reservoir computing model of prefrontal cortex creates novel combinations of previous navigation sequences from hippocampal place-cell replay with spatial reward propagation
Source: PLoS Comput Biol. 2019 Jul 15;15(7):e1006624. doi: 10.1371/journal.pcbi.1006624 (PMC6668845; doi:10.1371/journal.pcbi.1006624)
Supplement: S1 Data — (ZIP) [file pcbi.1006624.s012.zip › model/overlap/c6_s3_t7/subjposition.csv]

trial	group	subject	repetition	x	y	random	triedToEat	ate
Travel	Control	1	0	0.493909000064524	0.465550610346665	false	true	true
Travel	Control	1	0	0.500956421510339	0.416049763374466	false	false	false
Travel	Control	1	0	0.508003842956154	0.366548916402267	false	false	false
Travel	Control	1	0	0.515051264401968	0.317048069430068	false	false	false
Travel	Control	1	0	0.522098685847783	0.267547222457869	false	false	false
Travel	Control	1	0	0.529146107293598	0.21804637548567	false	true	true
Travel	Control	1	0	0.530514473245941	0.168320260301637	false	false	false
Travel	Control	1	0	0.527410074929234	0.118416726247512	false	false	false
Travel	Control	1	0	0.524305676612527	0.0685131921933864	false	false	false
Travel	Control	1	0	0.521201278295821	0.0186096581392613	false	true	true
Travel	Control	1	0	0.518096879979114	-0.0312938759148639	false	false	false
Travel	Control	1	0	0.514992481662407	-0.0811974099689891	false	false	false
Travel	Control	1	0	0.511888083345701	-0.131100944023114	false	false	false
Travel	Control	1	0	0.508783685028994	-0.181004478077239	false	false	false
Travel	Control	1	0	0.504960682838113	-0.230820053292895	false	true	true
Travel	Control	1	0	0.495937139225158	-0.279999069759932	false	false	false
Travel	Control	1	0	0.486913595612203	-0.329178086226969	false	false	false
Travel	Control	1	0	0.477890051999248	-0.378357102694006	false	false	false
Travel	Control	1	0	0.468866508386293	-0.427536119161044	false	false	false
Travel	Control	1	0	0.459842964773339	-0.476715135628081	false	true	true
Travel	Control	1	0	0.435018854486994	-0.469366674442113	false	false	false
Travel	Control	1	0	0.401802526967756	-0.431994551326952	false	false	false
Travel	Control	1	0	0.368586199448518	-0.394622428211792	false	true	true
Travel	Control	1	0	0.33536987192928	-0.357250305096631	false	false	false
Travel	Control	1	0	0.302153544410042	-0.319878181981471	false	false	false
Travel	Control	1	0	0.268937216890804	-0.28250605886631	false	false	false
Travel	Control	1	0	0.235720889371567	-0.24513393575115	false	false	false
Travel	Control	1	0	0.202504561852329	-0.207761812635989	false	true	true
Travel	Control	1	0	0.169288234333091	-0.170389689520829	false	false	false
Travel	Control	1	0	0.136071906813853	-0.133017566405668	false	false	false
Travel	Control	1	0	0.102855579294615	-0.0956454432905075	false	false	false
Travel	Control	1	0	0.0696392517753772	-0.058273320175347	false	false	false
Travel	Control	1	0	0.0364229242561393	-0.0209011970601864	false	false	false
Travel	Control	1	0	0.00261012385405686	0.00207474617290116	false	true	true
Travel	Control	1	0	-0.0335839063572705	-0.0324215170604049	false	false	false
Travel	Control	1	0	-0.0697779365685976	-0.0669177802937108	false	false	false
Travel	Control	1	0	-0.105971966779925	-0.101414043527017	false	false	false
Travel	Control	1	0	-0.142165996991252	-0.135910306760323	false	false	false
Travel	Control	1	0	-0.17836002720258	-0.170406569993629	false	false	false
Travel	Control	1	0	-0.208760206579199	-0.199380756730849	false	true	true
