# Supplementary material for: Reservoir computing model of prefrontal cortex creates novel combinations of previous navigation sequences from hippocampal place-cell replay with spatial reward propagation
Source: PLoS Comput Biol. 2019 Jul 15;15(7):e1006624. doi: 10.1371/journal.pcbi.1006624 (PMC6668845; doi:10.1371/journal.pcbi.1006624)
Supplement: S1 Data — (ZIP) [file pcbi.1006624.s012.zip › model/overlap/c6_s3_t8/subjposition.csv]

trial	group	subject	repetition	x	y	random	triedToEat	ate
Travel	Control	1	0	0.493909000064524	0.465550610346665	false	true	true
Travel	Control	1	0	0.510665544875895	0.418442031446591	false	false	false
Travel	Control	1	0	0.527422089687266	0.371333452546517	false	false	false
Travel	Control	1	0	0.544178634498637	0.324224873646442	false	false	false
Travel	Control	1	0	0.560935179310008	0.277116294746368	false	false	false
Travel	Control	1	0	0.577691724121379	0.230007715846294	false	true	true
Travel	Control	1	0	0.59444826893275	0.18289913694622	false	false	false
Travel	Control	1	0	0.611204813744122	0.135790558046146	false	false	false
Travel	Control	1	0	0.627961358555493	0.0886819791460716	false	false	false
Travel	Control	1	0	0.644717903366864	0.0415734002459974	false	false	false
Travel	Control	1	0	0.661474448178235	-0.00553517865407678	false	true	true
Travel	Control	1	0	0.647955692178255	-0.0516367849514737	false	false	false
Travel	Control	1	0	0.6281059308032	-0.0975278186438343	false	false	false
Travel	Control	1	0	0.608256169428145	-0.143418852336195	false	false	false
Travel	Control	1	0	0.588406408053089	-0.189309886028555	false	false	false
Travel	Control	1	0	0.568556646678034	-0.235200919720916	false	true	true
Travel	Control	1	0	0.548706885302979	-0.281091953413276	false	false	false
Travel	Control	1	0	0.528857123927924	-0.326982987105637	false	false	false
Travel	Control	1	0	0.509007362552869	-0.372874020797997	false	false	false
Travel	Control	1	0	0.489157601177813	-0.418765054490358	false	false	false
Travel	Control	1	0	0.469307839802758	-0.464656088182718	false	false	false
Travel	Control	1	0	0.444572848951455	-0.480115998164328	false	true	true
Travel	Control	1	0	0.411356521432217	-0.442743875049167	false	false	false
Travel	Control	1	0	0.378140193912979	-0.405371751934007	false	false	false
Travel	Control	1	0	0.344923866393741	-0.367999628818846	false	true	true
Travel	Control	1	0	0.311707538874503	-0.330627505703685	false	false	false
Travel	Control	1	0	0.278491211355265	-0.293255382588525	false	false	false
Travel	Control	1	0	0.245274883836028	-0.255883259473364	false	false	false
Travel	Control	1	0	0.21205855631679	-0.218511136358204	false	true	true
Travel	Control	1	0	0.178842228797552	-0.181139013243043	false	false	false
Travel	Control	1	0	0.145625901278314	-0.143766890127883	false	false	false
Travel	Control	1	0	0.112409573759076	-0.106394767012722	false	false	false
Travel	Control	1	0	0.079193246239838	-0.0690226438975615	false	false	false
Travel	Control	1	0	0.0459769187205999	-0.0316505207824008	false	false	false
Travel	Control	1	0	0.0127605912013621	0.00572160233275967	false	true	true
Travel	Control	1	0	-0.0231734368649622	-0.0224993753731667	false	false	false
Travel	Control	1	0	-0.0593674670762895	-0.0569956386064728	false	false	false
Travel	Control	1	0	-0.0955614972876168	-0.0914919018397788	false	false	false
Travel	Control	1	0	-0.131755527498944	-0.125988165073085	false	false	false
Travel	Control	1	0	-0.167949557710271	-0.160484428306391	false	false	false
Travel	Control	1	0	-0.204143587921598	-0.194980691539697	false	true	true
Travel	Control	1	0	-0.252347163232604	-0.201138956583002	false	false	false
Travel	Control	1	0	-0.302306534451141	-0.203154205314143	false	false	false
Travel	Control	1	0	-0.352265905669679	-0.205169454045285	false	false	false
Travel	Control	1	0	-0.402225276888216	-0.207184702776426	false	false	false
Travel	Control	1	0	-0.452184648106754	-0.209199951507567	false	false	false
Travel	Control	1	0	-0.502144019325291	-0.211215200238709	false	false	false
Travel	Control	1	0	-0.514452775095809	-0.211711707777604	false	true	true
