# Supplementary material for: Reservoir computing model of prefrontal cortex creates novel combinations of previous navigation sequences from hippocampal place-cell replay with spatial reward propagation
Source: PLoS Comput Biol. 2019 Jul 15;15(7):e1006624. doi: 10.1371/journal.pcbi.1006624 (PMC6668845; doi:10.1371/journal.pcbi.1006624)
Supplement: S1 Data — (ZIP) [file pcbi.1006624.s012.zip › model/overlap/c7_s2_t1/subjposition.csv]

trial	group	subject	repetition	x	y	random	triedToEat	ate
Travel	Control	1	0	-0.00987262071681857	-0.669616330047093	false	true	true
Travel	Control	1	0	0.0279978565714212	-0.63696932482516	false	false	false
Travel	Control	1	0	0.065868333859661	-0.604322319603227	false	false	false
Travel	Control	1	0	0.103738811147901	-0.571675314381294	false	false	false
Travel	Control	1	0	0.141609288436141	-0.539028309159361	false	false	false
Travel	Control	1	0	0.17947976572438	-0.506381303937428	false	false	false
Travel	Control	1	0	0.21735024301262	-0.473734298715495	false	true	true
Travel	Control	1	0	0.25522072030086	-0.441087293493562	false	false	false
Travel	Control	1	0	0.2930911975891	-0.40844028827163	false	false	false
Travel	Control	1	0	0.330961674877339	-0.375793283049697	false	true	true
Travel	Control	1	0	0.368832152165579	-0.343146277827764	false	false	false
Travel	Control	1	0	0.406702629453819	-0.310499272605831	false	false	false
Travel	Control	1	0	0.444573106742059	-0.277852267383898	false	false	false
Travel	Control	1	0	0.482443584030298	-0.245205262161965	false	false	false
Travel	Control	1	0	0.505725015796182	-0.206027925203822	false	true	true
Travel	Control	1	0	0.504845432349689	-0.156035662472869	false	false	false
Travel	Control	1	0	0.503965848903196	-0.106043399741916	false	false	false
Travel	Control	1	0	0.503086265456703	-0.0560511370109623	false	false	false
Travel	Control	1	0	0.502206682010211	-0.00605887428000911	false	true	true
Travel	Control	1	0	0.501327098563718	0.0439333884509441	false	false	false
Travel	Control	1	0	0.500447515117225	0.0939256511818973	false	false	false
Travel	Control	1	0	0.499567931670732	0.143917913912851	false	false	false
Travel	Control	1	0	0.498688348224239	0.193910176643804	false	true	true
Travel	Control	1	0	0.497808764777746	0.243902439374757	false	false	false
Travel	Control	1	0	0.496929181331253	0.293894702105711	false	false	false
Travel	Control	1	0	0.496049597884761	0.343886964836663	false	false	false
Travel	Control	1	0	0.495170014438268	0.393879227567617	false	false	false
Travel	Control	1	0	0.494290430991775	0.44387149029857	false	true	true
Travel	Control	1	0	0.468078170698114	0.477154508775888	false	false	false
Travel	Control	1	0	0.422468906381941	0.497643408417827	false	false	false
Travel	Control	1	0	0.376859642065768	0.518132308059766	false	false	false
Travel	Control	1	0	0.331250377749595	0.538621207701706	false	false	false
Travel	Control	1	0	0.285641113433422	0.559110107343645	false	false	false
Travel	Control	1	0	0.240031849117249	0.579599006985584	false	true	true
Travel	Control	1	0	0.194422584801076	0.600087906627524	false	false	false
Travel	Control	1	0	0.148813320484903	0.620576806269463	false	false	false
Travel	Control	1	0	0.10320405616873	0.641065705911402	false	false	false
Travel	Control	1	0	0.0575947918525573	0.661554605553342	false	false	false
Travel	Control	1	0	0.0130836087761173	0.674800129442564	false	true	true
Travel	Control	1	0	-0.0244037800410116	0.64171394381059	false	false	false
Travel	Control	1	0	-0.0618911688581402	0.608627758178617	false	false	false
Travel	Control	1	0	-0.0993785576752688	0.575541572546644	false	false	false
Travel	Control	1	0	-0.136865946492398	0.54245538691467	false	false	false
Travel	Control	1	0	-0.174353335309526	0.509369201282697	false	true	true
Travel	Control	1	0	-0.211840724126655	0.476283015650724	false	false	false
Travel	Control	1	0	-0.249328112943784	0.44319683001875	false	false	false
Travel	Control	1	0	-0.286815501760912	0.410110644386777	false	false	false
Travel	Control	1	0	-0.324302890578041	0.377024458754804	false	false	false
Travel	Control	1	0	-0.36179027939517	0.343938273122831	false	true	true
Travel	Control	1	0	-0.399277668212299	0.310852087490857	false	false	false
Travel	Control	1	0	-0.436765057029427	0.277765901858884	false	false	false
Travel	Control	1	0	-0.474252445846556	0.244679716226911	false	false	false
Travel	Control	1	0	-0.511739834663685	0.211593530594937	false	true	true
Travel	Control	1	0	-0.545256696019669	0.174673431394631	false	false	false
Travel	Control	1	0	-0.577010607723073	0.136051040330219	false	false	false
Travel	Control	1	0	-0.608764519426478	0.0974286492658078	false	false	false
Travel	Control	1	0	-0.640518431129883	0.0588062582013959	false	false	false
Travel	Control	1	0	-0.672272342833288	0.0201838671369847	false	false	false
Travel	Control	1	0	-0.677932737920782	0.0132991092939111	false	true	true
