# Supplementary material for: Reservoir computing model of prefrontal cortex creates novel combinations of previous navigation sequences from hippocampal place-cell replay with spatial reward propagation
Source: PLoS Comput Biol. 2019 Jul 15;15(7):e1006624. doi: 10.1371/journal.pcbi.1006624 (PMC6668845; doi:10.1371/journal.pcbi.1006624)
Supplement: S1 Data — (ZIP) [file pcbi.1006624.s012.zip › model/overlap/c7_s2_t10/subjposition.csv]

trial	group	subject	repetition	x	y	random	triedToEat	ate
Travel	Control	1	0	-0.00987262071681857	-0.669616330047093	false	true	true
Travel	Control	1	0	0.0279978565714212	-0.63696932482516	false	false	false
Travel	Control	1	0	0.065868333859661	-0.604322319603227	false	false	false
Travel	Control	1	0	0.103738811147901	-0.571675314381294	false	false	false
Travel	Control	1	0	0.141609288436141	-0.539028309159361	false	false	false
Travel	Control	1	0	0.17947976572438	-0.506381303937428	false	false	false
Travel	Control	1	0	0.21735024301262	-0.473734298715495	false	true	true
Travel	Control	1	0	0.25522072030086	-0.441087293493562	false	false	false
Travel	Control	1	0	0.2930911975891	-0.40844028827163	false	false	false
Travel	Control	1	0	0.330961674877339	-0.375793283049697	false	true	true
Travel	Control	1	0	0.368832152165579	-0.343146277827764	false	false	false
Travel	Control	1	0	0.406702629453819	-0.310499272605831	false	false	false
Travel	Control	1	0	0.444573106742059	-0.277852267383898	false	false	false
Travel	Control	1	0	0.482443584030298	-0.245205262161965	false	false	false
Travel	Control	1	0	0.505725015796182	-0.206027925203822	false	true	true
Travel	Control	1	0	0.504845432349689	-0.156035662472869	false	false	false
Travel	Control	1	0	0.503965848903196	-0.106043399741916	false	false	false
Travel	Control	1	0	0.503086265456703	-0.0560511370109623	false	false	false
Travel	Control	1	0	0.502206682010211	-0.00605887428000911	false	true	true
Travel	Control	1	0	0.501327098563718	0.0439333884509441	false	false	false
Travel	Control	1	0	0.500447515117225	0.0939256511818973	false	false	false
Travel	Control	1	0	0.499567931670732	0.143917913912851	false	false	false
Travel	Control	1	0	0.498688348224239	0.193910176643804	false	true	true
Travel	Control	1	0	0.497808764777746	0.243902439374757	false	false	false
Travel	Control	1	0	0.496929181331253	0.293894702105711	false	false	false
Travel	Control	1	0	0.496049597884761	0.343886964836663	false	false	false
Travel	Control	1	0	0.495170014438268	0.393879227567617	false	false	false
Travel	Control	1	0	0.494290430991775	0.44387149029857	false	true	true
Travel	Control	1	0	0.467230670634697	0.456055930607676	false	false	false
Travel	Control	1	0	0.420124983038728	0.439291259536911	false	false	false
Travel	Control	1	0	0.373019295442759	0.422526588466145	false	false	false
Travel	Control	1	0	0.32591360784679	0.405761917395379	false	false	false
Travel	Control	1	0	0.278807920250821	0.388997246324613	false	true	true
Travel	Control	1	0	0.231702232654852	0.372232575253847	false	false	false
Travel	Control	1	0	0.184596545058883	0.355467904183081	false	true	true
Travel	Control	1	0	0.137490857462914	0.338703233112316	false	false	false
Travel	Control	1	0	0.090385169866945	0.32193856204155	false	false	false
Travel	Control	1	0	0.0432794822709762	0.305173890970784	false	false	false
Travel	Control	1	0	-0.00382620532499277	0.288409219900018	false	false	false
Travel	Control	1	0	-0.0509318929209617	0.271644548829252	false	false	false
Travel	Control	1	0	-0.0980375805169306	0.254879877758487	false	false	false
Travel	Control	1	0	-0.1451432681129	0.238115206687721	false	false	false
Travel	Control	1	0	-0.192248955708869	0.221350535616955	false	false	false
Travel	Control	1	0	-0.219857857195873	0.229989561028168	false	true	true
Travel	Control	1	0	-0.215846784326173	0.279828414289794	false	false	false
Travel	Control	1	0	-0.211835711456472	0.329667267551421	false	false	false
Travel	Control	1	0	-0.207824638586771	0.379506120813048	false	false	false
Travel	Control	1	0	-0.203813565717071	0.429344974074675	false	false	false
Travel	Control	1	0	-0.19980249284737	0.479183827336302	false	false	false
Travel	Control	1	0	-0.211777188244115	0.513058697920109	false	true	true
Travel	Control	1	0	-0.261621465221865	0.50911559602371	false	false	false
Travel	Control	1	0	-0.311465742199615	0.505172494127312	false	false	false
Travel	Control	1	0	-0.361310019177364	0.501229392230913	false	false	false
Travel	Control	1	0	-0.411154296155114	0.497286290334515	false	false	false
Travel	Control	1	0	-0.460998573132863	0.493343188438116	false	false	false
Travel	Control	1	0	-0.466980823115009	0.492869942106148	false	true	true
