# Supplementary material for: Reservoir computing model of prefrontal cortex creates novel combinations of previous navigation sequences from hippocampal place-cell replay with spatial reward propagation
Source: PLoS Comput Biol. 2019 Jul 15;15(7):e1006624. doi: 10.1371/journal.pcbi.1006624 (PMC6668845; doi:10.1371/journal.pcbi.1006624)
Supplement: S1 Data — (ZIP) [file pcbi.1006624.s012.zip › model/overlap/c7_s2_t2/subjposition.csv]

trial	group	subject	repetition	x	y	random	triedToEat	ate
Travel	Control	1	0	0.456712794285157	-0.493774808921166	false	true	true
Travel	Control	1	0	0.465736337898112	-0.444595792454129	false	false	false
Travel	Control	1	0	0.474759881511067	-0.395416775987092	false	false	false
Travel	Control	1	0	0.483783425124021	-0.346237759520055	false	false	false
Travel	Control	1	0	0.492806968736976	-0.297058743053018	false	false	false
Travel	Control	1	0	0.501830512349931	-0.247879726585981	false	true	true
Travel	Control	1	0	0.505588489930386	-0.198268301054854	false	false	false
Travel	Control	1	0	0.504708906483893	-0.148276038323901	false	false	false
Travel	Control	1	0	0.5038293230374	-0.0982837755929478	false	false	false
Travel	Control	1	0	0.502949739590908	-0.0482915128619946	false	false	false
Travel	Control	1	0	0.502070156144415	0.00170074986895863	false	true	true
Travel	Control	1	0	0.501190572697922	0.0516930125999119	false	false	false
Travel	Control	1	0	0.500310989251429	0.101685275330865	false	false	false
Travel	Control	1	0	0.499431405804936	0.151677538061818	false	false	false
Travel	Control	1	0	0.498551822358443	0.201669800792772	false	true	true
Travel	Control	1	0	0.49767223891195	0.251662063523725	false	false	false
Travel	Control	1	0	0.496792655465458	0.301654326254678	false	false	false
Travel	Control	1	0	0.495913072018965	0.351646588985631	false	false	false
Travel	Control	1	0	0.495033488572472	0.401638851716584	false	false	false
Travel	Control	1	0	0.494153905125979	0.451631114447538	false	true	true
Travel	Control	1	0	0.458274834629218	0.471194507695568	false	false	false
Travel	Control	1	0	0.408890417599461	0.479016230947579	false	false	false
Travel	Control	1	0	0.359506000569704	0.486837954199591	false	false	false
Travel	Control	1	0	0.310121583539947	0.494659677451602	false	false	false
Travel	Control	1	0	0.26073716651019	0.502481400703613	false	false	false
Travel	Control	1	0	0.212731782179525	0.513296940215979	false	true	true
Travel	Control	1	0	0.174691173475872	0.54574554711143	false	false	false
Travel	Control	1	0	0.136650564772218	0.578194154006881	false	false	false
Travel	Control	1	0	0.0986099560685648	0.610642760902332	false	false	false
Travel	Control	1	0	0.0605693473649111	0.643091367797783	false	false	false
Travel	Control	1	0	0.0225287386612576	0.675539974693234	false	true	true
Travel	Control	1	0	-0.00455077559315968	0.641294452121982	false	false	false
Travel	Control	1	0	-0.0302051765707342	0.59837765225897	false	false	false
Travel	Control	1	0	-0.0558595775483085	0.555460852395958	false	false	false
Travel	Control	1	0	-0.0815139785258829	0.512544052532945	false	false	false
Travel	Control	1	0	-0.107168379503457	0.469627252669933	false	true	true
Travel	Control	1	0	-0.132822780481031	0.426710452806922	false	false	false
Travel	Control	1	0	-0.158477181458606	0.383793652943909	false	false	false
Travel	Control	1	0	-0.18413158243618	0.340876853080897	false	false	false
Travel	Control	1	0	-0.209785983413755	0.297960053217885	false	false	false
Travel	Control	1	0	-0.235440384391329	0.255043253354873	false	false	false
Travel	Control	1	0	-0.261094785368903	0.212126453491861	false	true	true
Travel	Control	1	0	-0.286749186346478	0.169209653628849	false	false	false
Travel	Control	1	0	-0.312403587324052	0.126292853765837	false	false	false
Travel	Control	1	0	-0.338057988301626	0.0833760539028246	false	true	true
Travel	Control	1	0	-0.363712389279201	0.0404592540398126	false	false	false
Travel	Control	1	0	-0.389366790256775	-0.00245754582319938	false	false	false
Travel	Control	1	0	-0.41502119123435	-0.0453743456862118	false	false	false
Travel	Control	1	0	-0.440675592211924	-0.0882911455492238	false	false	false
Travel	Control	1	0	-0.466329993189498	-0.131207945412236	false	false	false
Travel	Control	1	0	-0.491984394167073	-0.174124745275248	false	false	false
Travel	Control	1	0	-0.514452775095809	-0.211711707777604	false	true	true
