# Supplementary material for: Reservoir computing model of prefrontal cortex creates novel combinations of previous navigation sequences from hippocampal place-cell replay with spatial reward propagation
Source: PLoS Comput Biol. 2019 Jul 15;15(7):e1006624. doi: 10.1371/journal.pcbi.1006624 (PMC6668845; doi:10.1371/journal.pcbi.1006624)
Supplement: S1 Data — (ZIP) [file pcbi.1006624.s012.zip › model/overlap/c7_s2_t3/subjposition.csv]

trial	group	subject	repetition	x	y	random	triedToEat	ate
Travel	Control	1	0	0.456712794285157	-0.493774808921166	false	true	true
Travel	Control	1	0	0.462153984400054	-0.444071756196675	false	false	false
Travel	Control	1	0	0.467595174514951	-0.394368703472184	false	false	false
Travel	Control	1	0	0.473036364629848	-0.344665650747693	false	false	false
Travel	Control	1	0	0.478477554744745	-0.294962598023201	false	false	false
Travel	Control	1	0	0.483918744859641	-0.24525954529871	false	true	true
Travel	Control	1	0	0.489359934974538	-0.195556492574219	false	false	false
Travel	Control	1	0	0.494801125089435	-0.145853439849728	false	false	false
Travel	Control	1	0	0.500242315204332	-0.0961503871252366	false	false	false
Travel	Control	1	0	0.505683505319229	-0.0464473344007455	false	false	false
Travel	Control	1	0	0.511124695434126	0.00325571832374566	false	true	true
Travel	Control	1	0	0.516565885549023	0.0529587710482369	false	false	false
Travel	Control	1	0	0.52200707566392	0.102661823772728	false	false	false
Travel	Control	1	0	0.527448265778817	0.152364876497219	false	false	false
Travel	Control	1	0	0.531424331439002	0.202044207081653	false	true	true
Travel	Control	1	0	0.524376909993187	0.251545054053852	false	false	false
Travel	Control	1	0	0.517329488547372	0.301045901026051	false	false	false
Travel	Control	1	0	0.510282067101558	0.35054674799825	false	false	false
Travel	Control	1	0	0.503234645655743	0.400047594970449	false	false	false
Travel	Control	1	0	0.496187224209928	0.449548441942648	false	true	true
Travel	Control	1	0	0.462031196268625	0.454205464518831	false	false	false
Travel	Control	1	0	0.414925508672656	0.437440793448065	false	false	false
Travel	Control	1	0	0.367819821076687	0.420676122377299	false	false	false
Travel	Control	1	0	0.320714133480718	0.403911451306534	false	false	false
Travel	Control	1	0	0.273608445884749	0.387146780235768	false	true	true
Travel	Control	1	0	0.22650275828878	0.370382109165002	false	false	false
Travel	Control	1	0	0.179397070692811	0.353617438094236	false	true	true
Travel	Control	1	0	0.132291383096842	0.33685276702347	false	false	false
Travel	Control	1	0	0.0851856955008726	0.320088095952704	false	false	false
Travel	Control	1	0	0.0380800079049036	0.303323424881939	false	false	false
Travel	Control	1	0	-0.00902567969106517	0.286558753811173	false	false	false
Travel	Control	1	0	-0.0561313672870341	0.269794082740407	false	false	false
Travel	Control	1	0	-0.103237054883003	0.253029411669641	false	false	false
Travel	Control	1	0	-0.150342742478972	0.236264740598876	false	false	false
Travel	Control	1	0	-0.197448430074941	0.21950006952811	false	false	false
Travel	Control	1	0	-0.245965206428002	0.210201853449228	false	true	true
Travel	Control	1	0	-0.295940152579011	0.208619210974201	false	false	false
Travel	Control	1	0	-0.345915098730019	0.207036568499173	false	false	false
Travel	Control	1	0	-0.395890044881028	0.205453926024146	false	false	false
Travel	Control	1	0	-0.445864991032037	0.203871283549118	false	false	false
Travel	Control	1	0	-0.495839937183046	0.202288641074091	false	false	false
Travel	Control	1	0	-0.52176979942723	0.178910184624985	false	true	true
Travel	Control	1	0	-0.518452388874804	0.129020358134741	false	false	false
Travel	Control	1	0	-0.515134978322377	0.0791305316444969	false	false	false
Travel	Control	1	0	-0.511817567769951	0.029240705154253	false	true	true
Travel	Control	1	0	-0.508500157217524	-0.0206491213359905	false	false	false
Travel	Control	1	0	-0.505182746665098	-0.0705389478262346	false	false	false
Travel	Control	1	0	-0.501865336112671	-0.120428774316478	false	false	false
Travel	Control	1	0	-0.498547925560245	-0.170318600806722	false	false	false
Travel	Control	1	0	-0.495230515007819	-0.220208427296966	false	true	true
Travel	Control	1	0	-0.491913104455392	-0.270098253787209	false	false	false
Travel	Control	1	0	-0.488595693902966	-0.319988080277453	false	false	false
Travel	Control	1	0	-0.485278283350539	-0.369877906767697	false	false	false
Travel	Control	1	0	-0.481960872798113	-0.419767733257941	false	false	false
Travel	Control	1	0	-0.478643462245686	-0.469657559748185	false	false	false
Travel	Control	1	0	-0.478360072856848	-0.473919392046266	false	true	true
