# Supplementary material for: Reservoir computing model of prefrontal cortex creates novel combinations of previous navigation sequences from hippocampal place-cell replay with spatial reward propagation
Source: PLoS Comput Biol. 2019 Jul 15;15(7):e1006624. doi: 10.1371/journal.pcbi.1006624 (PMC6668845; doi:10.1371/journal.pcbi.1006624)
Supplement: S1 Data — (ZIP) [file pcbi.1006624.s012.zip › model/overlap/c7_s2_t4/subjposition.csv]

trial	group	subject	repetition	x	y	random	triedToEat	ate
Travel	Control	1	0	-0.00987262071681857	-0.669616330047093	false	true	true
Travel	Control	1	0	0.030329841194687	-0.639888194278869	false	false	false
Travel	Control	1	0	0.0705323031061926	-0.610160058510645	false	false	false
Travel	Control	1	0	0.110734765017698	-0.580431922742422	false	false	false
Travel	Control	1	0	0.150937226929204	-0.550703786974198	false	false	false
Travel	Control	1	0	0.191139688840709	-0.520975651205974	false	false	false
Travel	Control	1	0	0.235150266429093	-0.502110806393904	false	true	true
Travel	Control	1	0	0.285114915424343	-0.500230952468329	false	false	false
Travel	Control	1	0	0.335079564419593	-0.498351098542753	false	false	false
Travel	Control	1	0	0.385044213414842	-0.496471244617178	false	false	false
Travel	Control	1	0	0.435008862410092	-0.494591390691602	false	true	true
Travel	Control	1	0	0.467940102039824	-0.467818186636959	false	false	false
Travel	Control	1	0	0.48778986341488	-0.421927152944599	false	false	false
Travel	Control	1	0	0.507639624789935	-0.376036119252238	false	false	false
Travel	Control	1	0	0.52748938616499	-0.330145085559878	false	false	false
Travel	Control	1	0	0.547339147540045	-0.284254051867517	false	false	false
Travel	Control	1	0	0.5671889089151	-0.238363018175157	false	true	true
Travel	Control	1	0	0.587038670290156	-0.192471984482796	false	false	false
Travel	Control	1	0	0.606888431665211	-0.146580950790436	false	false	false
Travel	Control	1	0	0.626738193040266	-0.100689917098075	false	false	false
Travel	Control	1	0	0.646587954415321	-0.0547988834057147	false	false	false
Travel	Control	1	0	0.662629049419115	-0.00878117144473853	false	true	true
Travel	Control	1	0	0.645872504607743	0.0383274074553357	false	false	false
Travel	Control	1	0	0.629115959796372	0.0854359863554101	false	false	false
Travel	Control	1	0	0.612359414985001	0.132544565255484	false	false	false
Travel	Control	1	0	0.59560287017363	0.179653144155558	false	false	false
Travel	Control	1	0	0.578846325362259	0.226761723055633	false	true	true
Travel	Control	1	0	0.562089780550888	0.273870301955707	false	false	false
Travel	Control	1	0	0.545333235739517	0.320978880855781	false	false	false
Travel	Control	1	0	0.528576690928146	0.368087459755855	false	false	false
Travel	Control	1	0	0.511820146116775	0.415196038655929	false	false	false
Travel	Control	1	0	0.495063601305404	0.462304617556003	false	true	true
Travel	Control	1	0	0.450049106035371	0.449941100452571	false	false	false
Travel	Control	1	0	0.402943418439401	0.433176429381805	false	false	false
Travel	Control	1	0	0.355837730843433	0.416411758311039	false	false	false
Travel	Control	1	0	0.308732043247464	0.399647087240273	false	false	false
Travel	Control	1	0	0.261626355651495	0.382882416169507	false	true	true
Travel	Control	1	0	0.214520668055526	0.366117745098741	false	false	false
Travel	Control	1	0	0.167414980459557	0.349353074027976	false	true	true
Travel	Control	1	0	0.120309292863588	0.33258840295721	false	false	false
Travel	Control	1	0	0.0732036052676188	0.315823731886444	false	false	false
Travel	Control	1	0	0.0260979176716497	0.299059060815678	false	false	false
Travel	Control	1	0	-0.0210077699243192	0.282294389744913	false	false	false
Travel	Control	1	0	-0.0681134575202884	0.265529718674147	false	false	false
Travel	Control	1	0	-0.115219145116257	0.248765047603381	false	false	false
Travel	Control	1	0	-0.162324832712226	0.232000376532615	false	false	false
Travel	Control	1	0	-0.209430520308195	0.215235705461849	false	false	false
Travel	Control	1	0	-0.221387747374664	0.210980190068312	false	true	true
