# Supplementary material for: Reservoir computing model of prefrontal cortex creates novel combinations of previous navigation sequences from hippocampal place-cell replay with spatial reward propagation
Source: PLoS Comput Biol. 2019 Jul 15;15(7):e1006624. doi: 10.1371/journal.pcbi.1006624 (PMC6668845; doi:10.1371/journal.pcbi.1006624)
Supplement: S1 Data — (ZIP) [file pcbi.1006624.s012.zip › model/overlap/c7_s2_t5/subjposition.csv]

trial	group	subject	repetition	x	y	random	triedToEat	ate
Travel	Control	1	0	0.456712794285157	-0.493774808921166	false	true	true
Travel	Control	1	0	0.424380526175382	-0.455635269872068	false	false	false
Travel	Control	1	0	0.392048258065607	-0.417495730822971	false	false	false
Travel	Control	1	0	0.359715989955832	-0.379356191773873	false	true	true
Travel	Control	1	0	0.327383721846057	-0.341216652724776	false	false	false
Travel	Control	1	0	0.295051453736283	-0.303077113675678	false	false	false
Travel	Control	1	0	0.262719185626508	-0.264937574626581	false	false	false
Travel	Control	1	0	0.230386917516733	-0.226798035577483	false	false	false
Travel	Control	1	0	0.197185494315955	-0.189436177849474	false	true	true
Travel	Control	1	0	0.162861326027698	-0.153078902493372	false	false	false
Travel	Control	1	0	0.128537157739441	-0.11672162713727	false	false	false
Travel	Control	1	0	0.0942129894511843	-0.0803643517811679	false	false	false
Travel	Control	1	0	0.0598888211629273	-0.044007076425066	false	false	false
Travel	Control	1	0	0.0255646528746704	-0.00764980106896415	false	true	true
Travel	Control	1	0	-0.0105673593319258	0.0268283500125116	false	false	false
Travel	Control	1	0	-0.0482241526912709	0.0597216002911262	false	false	false
Travel	Control	1	0	-0.085880946050616	0.0926148505697409	false	false	false
Travel	Control	1	0	-0.123537739409961	0.125508100848356	false	false	false
Travel	Control	1	0	-0.161194532769306	0.15840135112697	false	false	false
Travel	Control	1	0	-0.198851326128651	0.191294601405585	false	false	false
Travel	Control	1	0	-0.219777177037864	0.230992037594106	false	true	true
Travel	Control	1	0	-0.215766104168163	0.280830890855734	false	false	false
Travel	Control	1	0	-0.211755031298463	0.33066974411736	false	false	false
Travel	Control	1	0	-0.207743958428762	0.380508597378987	false	false	false
Travel	Control	1	0	-0.203732885559061	0.430347450640614	false	false	false
Travel	Control	1	0	-0.199721812689361	0.480186303902241	false	false	false
Travel	Control	1	0	-0.207957334554751	0.502797875719982	false	true	true
Travel	Control	1	0	-0.242586095703495	0.466730592743534	false	false	false
Travel	Control	1	0	-0.277214856852239	0.430663309767085	false	false	false
Travel	Control	1	0	-0.311843618000983	0.394596026790636	false	false	false
Travel	Control	1	0	-0.346472379149727	0.358528743814187	false	true	true
Travel	Control	1	0	-0.381101140298471	0.322461460837739	false	false	false
Travel	Control	1	0	-0.415729901447215	0.28639417786129	false	false	false
Travel	Control	1	0	-0.45035866259596	0.250326894884841	false	false	false
Travel	Control	1	0	-0.484987423744704	0.214259611908392	false	false	false
Travel	Control	1	0	-0.519616184893448	0.178192328931943	false	true	true
Travel	Control	1	0	-0.554244946042192	0.142125045955494	false	false	false
Travel	Control	1	0	-0.588873707190936	0.106057762979046	false	false	false
Travel	Control	1	0	-0.62350246833968	0.0699904800025969	false	false	false
Travel	Control	1	0	-0.658131229488424	0.0339231970261482	false	false	false
Travel	Control	1	0	-0.677932737920782	0.0132991092939111	false	true	true
