# Supplementary material for: Reservoir computing model of prefrontal cortex creates novel combinations of previous navigation sequences from hippocampal place-cell replay with spatial reward propagation
Source: PLoS Comput Biol. 2019 Jul 15;15(7):e1006624. doi: 10.1371/journal.pcbi.1006624 (PMC6668845; doi:10.1371/journal.pcbi.1006624)
Supplement: S1 Data — (ZIP) [file pcbi.1006624.s012.zip › model/overlap/c7_s2_t6/subjposition.csv]

trial	group	subject	repetition	x	y	random	triedToEat	ate
Travel	Control	1	0	-0.00987262071681857	-0.669616330047093	false	true	true
Travel	Control	1	0	-0.0468689247237037	-0.635981920734157	false	false	false
Travel	Control	1	0	-0.0838652287305889	-0.60234751142122	false	false	false
Travel	Control	1	0	-0.120861532737474	-0.568713102108284	false	false	false
Travel	Control	1	0	-0.157857836744359	-0.535078692795348	false	false	false
Travel	Control	1	0	-0.194854140751244	-0.501444283482412	false	true	true
Travel	Control	1	0	-0.231893539891841	-0.467857344988872	false	false	false
Travel	Control	1	0	-0.268937907635362	-0.434275879587809	false	false	false
Travel	Control	1	0	-0.305982275378883	-0.400694414186747	false	false	false
Travel	Control	1	0	-0.343026643122404	-0.367112948785684	false	true	true
Travel	Control	1	0	-0.380071010865925	-0.333531483384622	false	true	true
Travel	Control	1	0	-0.417115378609447	-0.299950017983559	false	false	false
Travel	Control	1	0	-0.454159746352968	-0.266368552582496	false	false	false
Travel	Control	1	0	-0.491204114096489	-0.232787087181434	false	false	false
Travel	Control	1	0	-0.503843216195324	-0.196409388623982	false	true	true
Travel	Control	1	0	-0.475354324049851	-0.155319450386944	false	false	false
Travel	Control	1	0	-0.446865431904377	-0.114229512149906	false	false	false
Travel	Control	1	0	-0.418376539758904	-0.0731395739128677	false	false	false
Travel	Control	1	0	-0.389887647613431	-0.0320496356758298	false	false	false
Travel	Control	1	0	-0.361398755467958	0.00904030256120823	false	false	false
Travel	Control	1	0	-0.332909863322485	0.0501302407982462	false	false	false
Travel	Control	1	0	-0.304420971177012	0.091220179035284	false	false	false
Travel	Control	1	0	-0.275932079031538	0.132310117272322	false	false	false
Travel	Control	1	0	-0.247443186886065	0.17340005550936	false	false	false
Travel	Control	1	0	-0.221045131179187	0.215237305021373	false	true	true
Travel	Control	1	0	-0.217034058309487	0.265076158283	false	false	false
Travel	Control	1	0	-0.213022985439786	0.314915011544627	false	false	false
Travel	Control	1	0	-0.209011912570085	0.364753864806254	false	false	false
Travel	Control	1	0	-0.205000839700385	0.41459271806788	false	false	false
Travel	Control	1	0	-0.200989766830684	0.464431571329507	false	false	false
Travel	Control	1	0	-0.19694914090506	0.514254342855371	false	true	true
Travel	Control	1	0	-0.157278463821852	0.544688491106306	false	false	false
Travel	Control	1	0	-0.117607786738645	0.575122639357241	false	false	false
Travel	Control	1	0	-0.0779371096554378	0.605556787608176	false	false	false
Travel	Control	1	0	-0.0382664325722305	0.63599093585911	false	false	false
Travel	Control	1	0	0.00140424451097685	0.666425084110045	false	false	false
Travel	Control	1	0	0.0181519206939127	0.679273396699746	false	true	true
