# Supplementary material for: Reservoir computing model of prefrontal cortex creates novel combinations of previous navigation sequences from hippocampal place-cell replay with spatial reward propagation
Source: PLoS Comput Biol. 2019 Jul 15;15(7):e1006624. doi: 10.1371/journal.pcbi.1006624 (PMC6668845; doi:10.1371/journal.pcbi.1006624)
Supplement: S1 Data — (ZIP) [file pcbi.1006624.s012.zip › model/overlap/c7_s2_t7/subjposition.csv]

trial	group	subject	repetition	x	y	random	triedToEat	ate
Travel	Control	1	0	0.456712794285157	-0.493774808921166	false	true	true
Travel	Control	1	0	0.406748145289907	-0.495654662846741	false	false	false
Travel	Control	1	0	0.356783496294658	-0.497534516772317	false	false	false
Travel	Control	1	0	0.306818847299408	-0.499414370697893	false	false	false
Travel	Control	1	0	0.256854198304159	-0.501294224623468	false	false	false
Travel	Control	1	0	0.212385564796903	-0.494701402638675	false	true	true
Travel	Control	1	0	0.193732627791621	-0.448311016338527	false	false	false
Travel	Control	1	0	0.175079690786339	-0.401920630038379	false	false	false
Travel	Control	1	0	0.156426753781056	-0.355530243738231	false	false	false
Travel	Control	1	0	0.137773816775774	-0.309139857438083	false	false	false
Travel	Control	1	0	0.119120879770492	-0.262749471137935	false	true	true
Travel	Control	1	0	0.100467942765209	-0.216359084837787	false	false	false
Travel	Control	1	0	0.0818150057599269	-0.169968698537639	false	false	false
Travel	Control	1	0	0.0631620687546446	-0.123578312237491	false	false	false
Travel	Control	1	0	0.0445091317493623	-0.0771879259373427	false	false	false
Travel	Control	1	0	0.02585619474408	-0.0307975396371947	false	false	false
Travel	Control	1	0	0.0125884762389423	0.0155637668979844	false	true	true
Travel	Control	1	0	0.0317413198823927	0.0617500048955692	false	false	false
Travel	Control	1	0	0.0508941635258431	0.107936242893154	false	false	false
Travel	Control	1	0	0.0700470071692935	0.154122480890739	false	false	false
Travel	Control	1	0	0.0891998508127439	0.200308718888323	false	false	false
Travel	Control	1	0	0.108352694456194	0.246494956885908	false	true	true
Travel	Control	1	0	0.127505538099645	0.292681194883493	false	false	false
Travel	Control	1	0	0.146658381743095	0.338867432881078	false	false	false
Travel	Control	1	0	0.165811225386545	0.385053670878662	false	false	false
Travel	Control	1	0	0.184964069029996	0.431239908876247	false	false	false
Travel	Control	1	0	0.204116912673446	0.477426146873832	false	false	false
Travel	Control	1	0	0.20191970042428	0.509533952580655	false	true	true
Travel	Control	1	0	0.151923163526536	0.51012242367806	false	false	false
Travel	Control	1	0	0.101926626628792	0.510710894775464	false	false	false
Travel	Control	1	0	0.0519300897310475	0.511299365872869	false	false	false
Travel	Control	1	0	0.00193355283330329	0.511887836970273	false	true	true
Travel	Control	1	0	-0.0480629840644411	0.512476308067678	false	false	false
Travel	Control	1	0	-0.0980595209621852	0.513064779165082	false	false	false
Travel	Control	1	0	-0.14805605785993	0.513653250262487	false	false	false
Travel	Control	1	0	-0.1980493344137	0.51414468671871	false	true	true
Travel	Control	1	0	-0.247893611391449	0.510201584822311	false	false	false
Travel	Control	1	0	-0.297737888369199	0.506258482925913	false	false	false
Travel	Control	1	0	-0.347582165346948	0.502315381029514	false	false	false
Travel	Control	1	0	-0.397426442324697	0.498372279133116	false	false	false
Travel	Control	1	0	-0.447270719302447	0.494429177236717	false	false	false
Travel	Control	1	0	-0.466980823115009	0.492869942106148	false	true	true
