# Supplementary material for: Reservoir computing model of prefrontal cortex creates novel combinations of previous navigation sequences from hippocampal place-cell replay with spatial reward propagation
Source: PLoS Comput Biol. 2019 Jul 15;15(7):e1006624. doi: 10.1371/journal.pcbi.1006624 (PMC6668845; doi:10.1371/journal.pcbi.1006624)
Supplement: S1 Data — (ZIP) [file pcbi.1006624.s012.zip › model/overlap/c7_s2_t8/subjposition.csv]

trial	group	subject	repetition	x	y	random	triedToEat	ate
Travel	Control	1	0	-0.00987262071681857	-0.669616330047093	false	true	true
Travel	Control	1	0	0.0116978757220256	-0.624508529353845	false	false	false
Travel	Control	1	0	0.0332683721608699	-0.579400728660596	false	false	false
Travel	Control	1	0	0.0548388685997141	-0.534292927967348	false	false	false
Travel	Control	1	0	0.0764093650385583	-0.4891851272741	false	false	false
Travel	Control	1	0	0.0979798614774025	-0.444077326580852	false	true	true
Travel	Control	1	0	0.119550357916247	-0.398969525887603	false	false	false
Travel	Control	1	0	0.141120854355091	-0.353861725194355	false	false	false
Travel	Control	1	0	0.162691350793935	-0.308753924501107	false	false	false
Travel	Control	1	0	0.184261847232779	-0.263646123807859	false	false	false
Travel	Control	1	0	0.205832343671624	-0.21853832311461	false	true	true
Travel	Control	1	0	0.234182999439131	-0.177676903080159	false	false	false
Travel	Control	1	0	0.265349933285747	-0.138579304245951	false	false	false
Travel	Control	1	0	0.296516867132363	-0.0994817054117432	false	false	false
Travel	Control	1	0	0.327683800978979	-0.0603841065775349	false	false	false
Travel	Control	1	0	0.358850734825594	-0.0212865077433267	false	false	false
Travel	Control	1	0	0.39001766867221	0.0178110910908814	false	false	false
Travel	Control	1	0	0.421184602518826	0.0569086899250897	false	false	false
Travel	Control	1	0	0.452351536365442	0.0960062887592979	false	false	false
Travel	Control	1	0	0.483518470212057	0.135103887593506	false	false	false
Travel	Control	1	0	0.514685404058673	0.174201486427714	false	false	false
Travel	Control	1	0	0.516778413524058	0.211622185007918	false	true	true
Travel	Control	1	0	0.481323034935832	0.246877200667616	false	false	false
Travel	Control	1	0	0.445867656347605	0.282132216327313	false	false	false
Travel	Control	1	0	0.410412277759379	0.31738723198701	false	false	false
Travel	Control	1	0	0.374956899171152	0.352642247646708	false	true	true
Travel	Control	1	0	0.339501520582925	0.387897263306405	false	false	false
Travel	Control	1	0	0.304046141994698	0.423152278966102	false	false	false
Travel	Control	1	0	0.268590763406472	0.4584072946258	false	false	false
Travel	Control	1	0	0.233135384818245	0.493662310285497	false	true	true
Travel	Control	1	0	0.189610268979624	0.509678837508295	false	false	false
Travel	Control	1	0	0.13961373208188	0.510267308605699	false	false	false
Travel	Control	1	0	0.0896171951841356	0.510855779703104	false	false	false
Travel	Control	1	0	0.0396206582863912	0.511444250800508	false	true	true
Travel	Control	1	0	-0.0103758786113531	0.512032721897913	false	false	false
Travel	Control	1	0	-0.0603724155090975	0.512621192995318	false	false	false
Travel	Control	1	0	-0.110368952406842	0.513209664092722	false	false	false
Travel	Control	1	0	-0.160365489304586	0.513798135190127	false	false	false
Travel	Control	1	0	-0.210321278600973	0.51317387262868	false	true	true
Travel	Control	1	0	-0.260165555578723	0.509230770732282	false	false	false
Travel	Control	1	0	-0.310009832556472	0.505287668835883	false	false	false
Travel	Control	1	0	-0.359854109534221	0.501344566939485	false	false	false
Travel	Control	1	0	-0.409698386511971	0.497401465043086	false	false	false
Travel	Control	1	0	-0.45954266348972	0.493458363146688	false	false	false
Travel	Control	1	0	-0.466980823115009	0.492869942106148	false	true	true
