# Supplementary material for: Reservoir computing model of prefrontal cortex creates novel combinations of previous navigation sequences from hippocampal place-cell replay with spatial reward propagation
Source: PLoS Comput Biol. 2019 Jul 15;15(7):e1006624. doi: 10.1371/journal.pcbi.1006624 (PMC6668845; doi:10.1371/journal.pcbi.1006624)
Supplement: S1 Data — (ZIP) [file pcbi.1006624.s012.zip › model/overlap/c7_s2_t9/subjposition.csv]

trial	group	subject	repetition	x	y	random	triedToEat	ate
Travel	Control	1	0	0.456712794285157	-0.493774808921166	false	true	true
Travel	Control	1	0	0.406748145289907	-0.495654662846741	false	false	false
Travel	Control	1	0	0.356783496294658	-0.497534516772317	false	false	false
Travel	Control	1	0	0.306818847299408	-0.499414370697893	false	false	false
Travel	Control	1	0	0.256854198304159	-0.501294224623468	false	false	false
Travel	Control	1	0	0.212385564796903	-0.494701402638675	false	true	true
Travel	Control	1	0	0.193732627791621	-0.448311016338527	false	false	false
Travel	Control	1	0	0.175079690786339	-0.401920630038379	false	false	false
Travel	Control	1	0	0.156426753781056	-0.355530243738231	false	false	false
Travel	Control	1	0	0.137773816775774	-0.309139857438083	false	false	false
Travel	Control	1	0	0.119120879770492	-0.262749471137935	false	true	true
Travel	Control	1	0	0.100467942765209	-0.216359084837787	false	false	false
Travel	Control	1	0	0.0818150057599269	-0.169968698537639	false	false	false
Travel	Control	1	0	0.0631620687546446	-0.123578312237491	false	false	false
Travel	Control	1	0	0.0445091317493623	-0.0771879259373427	false	false	false
Travel	Control	1	0	0.02585619474408	-0.0307975396371947	false	false	false
Travel	Control	1	0	0.0149723081329546	0.0139439275153663	false	true	true
Travel	Control	1	0	0.0508603363721763	0.0487584277860986	false	false	false
Travel	Control	1	0	0.086748364611398	0.0835729280568309	false	false	false
Travel	Control	1	0	0.12263639285062	0.118387428327563	false	false	false
Travel	Control	1	0	0.158524421089841	0.153201928598295	false	false	false
Travel	Control	1	0	0.194412449329063	0.188016428869028	false	false	false
Travel	Control	1	0	0.219359126796562	0.221963886268788	false	true	true
Travel	Control	1	0	0.178435729971878	0.250691496547567	false	false	false
Travel	Control	1	0	0.137512333147193	0.279419106826346	false	false	false
Travel	Control	1	0	0.0965889363225089	0.308146717105125	false	false	false
Travel	Control	1	0	0.0556655394978244	0.336874327383903	false	false	false
Travel	Control	1	0	0.0147421426731398	0.365601937662682	false	false	false
Travel	Control	1	0	-0.0261812541515447	0.394329547941461	false	false	false
Travel	Control	1	0	-0.0671046509762292	0.42305715822024	false	false	false
Travel	Control	1	0	-0.108028047800914	0.451784768499019	false	false	false
Travel	Control	1	0	-0.148951444625598	0.480512378777797	false	false	false
Travel	Control	1	0	-0.189874841450283	0.509239989056576	false	true	true
Travel	Control	1	0	-0.238169826909405	0.510970818029334	false	false	false
Travel	Control	1	0	-0.288014103887154	0.507027716132935	false	false	false
Travel	Control	1	0	-0.337858380864903	0.503084614236537	false	false	false
Travel	Control	1	0	-0.387702657842653	0.499141512340138	false	false	false
Travel	Control	1	0	-0.437546934820402	0.49519841044374	false	false	false
Travel	Control	1	0	-0.466980823115009	0.492869942106148	false	true	true
