# Supplementary material for: Reservoir computing model of prefrontal cortex creates novel combinations of previous navigation sequences from hippocampal place-cell replay with spatial reward propagation
Source: PLoS Comput Biol. 2019 Jul 15;15(7):e1006624. doi: 10.1371/journal.pcbi.1006624 (PMC6668845; doi:10.1371/journal.pcbi.1006624)
Supplement: S1 Data — (ZIP) [file pcbi.1006624.s012.zip › model/overlap/c7_s3_t1/subjposition.csv]

trial	group	subject	repetition	x	y	random	triedToEat	ate
Travel	Control	1	0	0.456712794285157	-0.493774808921166	false	true	true
Travel	Control	1	0	0.465736337898112	-0.444595792454129	false	false	false
Travel	Control	1	0	0.474759881511067	-0.395416775987092	false	false	false
Travel	Control	1	0	0.483783425124021	-0.346237759520055	false	false	false
Travel	Control	1	0	0.492806968736976	-0.297058743053018	false	false	false
Travel	Control	1	0	0.501830512349931	-0.247879726585981	false	true	true
Travel	Control	1	0	0.505588489930386	-0.198268301054854	false	false	false
Travel	Control	1	0	0.504708906483893	-0.148276038323901	false	false	false
Travel	Control	1	0	0.5038293230374	-0.0982837755929478	false	false	false
Travel	Control	1	0	0.502949739590908	-0.0482915128619946	false	false	false
Travel	Control	1	0	0.502070156144415	0.00170074986895863	false	true	true
Travel	Control	1	0	0.501190572697922	0.0516930125999119	false	false	false
Travel	Control	1	0	0.500310989251429	0.101685275330865	false	false	false
Travel	Control	1	0	0.499431405804936	0.151677538061818	false	false	false
Travel	Control	1	0	0.498551822358443	0.201669800792772	false	true	true
Travel	Control	1	0	0.49767223891195	0.251662063523725	false	false	false
Travel	Control	1	0	0.496792655465458	0.301654326254678	false	false	false
Travel	Control	1	0	0.495913072018965	0.351646588985631	false	false	false
Travel	Control	1	0	0.495033488572472	0.401638851716584	false	false	false
Travel	Control	1	0	0.494153905125979	0.451631114447538	false	true	true
Travel	Control	1	0	0.459919090580989	0.453453777006622	false	false	false
Travel	Control	1	0	0.412813402985019	0.436689105935856	false	false	false
Travel	Control	1	0	0.36570771538905	0.41992443486509	false	false	false
Travel	Control	1	0	0.318602027793082	0.403159763794324	false	false	false
Travel	Control	1	0	0.271496340197113	0.386395092723559	false	true	true
Travel	Control	1	0	0.224390652601143	0.369630421652793	false	false	false
Travel	Control	1	0	0.177284965005175	0.352865750582027	false	true	true
Travel	Control	1	0	0.130179277409205	0.336101079511261	false	false	false
Travel	Control	1	0	0.0830735898132365	0.319336408440495	false	false	false
Travel	Control	1	0	0.0359679022172675	0.30257173736973	false	false	false
Travel	Control	1	0	-0.0111377853787014	0.285807066298964	false	false	false
Travel	Control	1	0	-0.0582434729746702	0.269042395228198	false	false	false
Travel	Control	1	0	-0.105349160570639	0.252277724157432	false	false	false
Travel	Control	1	0	-0.152454848166608	0.235513053086666	false	false	false
Travel	Control	1	0	-0.199560535762577	0.218748382015901	false	true	true
Travel	Control	1	0	-0.24820596276533	0.210130891568751	false	false	false
Travel	Control	1	0	-0.298180908916339	0.208548249093723	false	false	false
Travel	Control	1	0	-0.348155855067347	0.206965606618696	false	false	false
Travel	Control	1	0	-0.398130801218356	0.205382964143668	false	false	false
Travel	Control	1	0	-0.448105747369365	0.203800321668641	false	false	false
Travel	Control	1	0	-0.498080693520374	0.202217679193613	false	false	false
Travel	Control	1	0	-0.539017467730852	0.182262226033906	false	true	true
Travel	Control	1	0	-0.570771379434257	0.143639834969494	false	false	false
Travel	Control	1	0	-0.602525291137662	0.105017443905082	false	false	false
Travel	Control	1	0	-0.634279202841067	0.0663950528406704	false	false	false
Travel	Control	1	0	-0.666033114544472	0.0277726617762592	false	false	false
Travel	Control	1	0	-0.677932737920782	0.0132991092939111	false	true	true
