# Supplementary material for: Reservoir computing model of prefrontal cortex creates novel combinations of previous navigation sequences from hippocampal place-cell replay with spatial reward propagation
Source: PLoS Comput Biol. 2019 Jul 15;15(7):e1006624. doi: 10.1371/journal.pcbi.1006624 (PMC6668845; doi:10.1371/journal.pcbi.1006624)
Supplement: S1 Data — (ZIP) [file pcbi.1006624.s012.zip › model/overlap/c7_s3_t2/subjposition.csv]

trial	group	subject	repetition	x	y	random	triedToEat	ate
Travel	Control	1	0	-0.00987262071681857	-0.669616330047093	false	true	true
Travel	Control	1	0	0.030329841194687	-0.639888194278869	false	false	false
Travel	Control	1	0	0.0705323031061926	-0.610160058510645	false	false	false
Travel	Control	1	0	0.110734765017698	-0.580431922742422	false	false	false
Travel	Control	1	0	0.150937226929204	-0.550703786974198	false	false	false
Travel	Control	1	0	0.191139688840709	-0.520975651205974	false	false	false
Travel	Control	1	0	0.229748918328975	-0.489356546427044	false	true	true
Travel	Control	1	0	0.265867094388035	-0.454780870610557	false	false	false
Travel	Control	1	0	0.301985270447095	-0.42020519479407	false	false	false
Travel	Control	1	0	0.338103446506154	-0.385629518977584	false	true	true
Travel	Control	1	0	0.374221622565214	-0.351053843161097	false	true	true
Travel	Control	1	0	0.410339798624273	-0.316478167344611	false	false	false
Travel	Control	1	0	0.446457974683333	-0.281902491528124	false	false	false
Travel	Control	1	0	0.482576150742392	-0.247326815711637	false	false	false
Travel	Control	1	0	0.505748394829955	-0.207356702823971	false	true	true
Travel	Control	1	0	0.504868811383462	-0.157364440093017	false	false	false
Travel	Control	1	0	0.503989227936969	-0.107372177362064	false	false	false
Travel	Control	1	0	0.503109644490476	-0.0573799146311109	false	false	false
Travel	Control	1	0	0.502230061043983	-0.00738765190015774	false	true	true
Travel	Control	1	0	0.50135047759749	0.0426046108307955	false	false	false
Travel	Control	1	0	0.500470894150997	0.0925968735617487	false	false	false
Travel	Control	1	0	0.499591310704505	0.142589136292702	false	false	false
Travel	Control	1	0	0.498711727258012	0.192581399023655	false	true	true
Travel	Control	1	0	0.497832143811519	0.242573661754609	false	false	false
Travel	Control	1	0	0.496952560365026	0.292565924485562	false	false	false
Travel	Control	1	0	0.496072976918533	0.342558187216515	false	false	false
Travel	Control	1	0	0.49519339347204	0.392550449947468	false	false	false
Travel	Control	1	0	0.494313810025547	0.442542712678422	false	true	true
Travel	Control	1	0	0.468482724053365	0.456501529956677	false	false	false
Travel	Control	1	0	0.421377036457396	0.439736858885911	false	false	false
Travel	Control	1	0	0.374271348861427	0.422972187815146	false	false	false
Travel	Control	1	0	0.327165661265458	0.40620751674438	false	false	false
Travel	Control	1	0	0.280059973669489	0.389442845673614	false	true	true
Travel	Control	1	0	0.23295428607352	0.372678174602848	false	false	false
Travel	Control	1	0	0.185848598477551	0.355913503532082	false	true	true
Travel	Control	1	0	0.138742910881582	0.339148832461316	false	false	false
Travel	Control	1	0	0.0916372232856131	0.322384161390551	false	false	false
Travel	Control	1	0	0.0445315356896441	0.305619490319785	false	false	false
Travel	Control	1	0	-0.00257415190632474	0.288854819249019	false	false	false
Travel	Control	1	0	-0.049679839502294	0.272090148178253	false	false	false
Travel	Control	1	0	-0.0967855270982627	0.255325477107487	false	false	false
Travel	Control	1	0	-0.143891214694231	0.238560806036722	false	false	false
Travel	Control	1	0	-0.1909969022902	0.221796134965956	false	false	false
Travel	Control	1	0	-0.231496661389956	0.196399958221779	false	true	true
Travel	Control	1	0	-0.259985553535429	0.155310019984741	false	false	false
Travel	Control	1	0	-0.288474445680902	0.114220081747703	false	false	false
Travel	Control	1	0	-0.316963337826375	0.0731301435106658	false	false	false
Travel	Control	1	0	-0.345452229971848	0.0320402052736277	false	false	false
Travel	Control	1	0	-0.373941122117321	-0.00904973296341003	false	false	false
Travel	Control	1	0	-0.402430014262795	-0.0501396712004481	false	false	false
Travel	Control	1	0	-0.430918906408268	-0.0912296094374858	false	false	false
Travel	Control	1	0	-0.459407798553741	-0.132319547674524	false	false	false
Travel	Control	1	0	-0.487896690699214	-0.173409485911562	false	false	false
Travel	Control	1	0	-0.514452775095809	-0.211711707777604	false	true	true
