# Supplementary material for: Reservoir computing model of prefrontal cortex creates novel combinations of previous navigation sequences from hippocampal place-cell replay with spatial reward propagation
Source: PLoS Comput Biol. 2019 Jul 15;15(7):e1006624. doi: 10.1371/journal.pcbi.1006624 (PMC6668845; doi:10.1371/journal.pcbi.1006624)
Supplement: S1 Data — (ZIP) [file pcbi.1006624.s012.zip › model/overlap/c7_s3_t5/subjposition.csv]

trial	group	subject	repetition	x	y	random	triedToEat	ate
Travel	Control	1	0	-0.00987262071681857	-0.669616330047093	false	true	true
Travel	Control	1	0	0.030329841194687	-0.639888194278869	false	false	false
Travel	Control	1	0	0.0705323031061926	-0.610160058510645	false	false	false
Travel	Control	1	0	0.110734765017698	-0.580431922742422	false	false	false
Travel	Control	1	0	0.150937226929204	-0.550703786974198	false	false	false
Travel	Control	1	0	0.191139688840709	-0.520975651205974	false	false	false
Travel	Control	1	0	0.223705916195718	-0.485076736713783	false	true	true
Travel	Control	1	0	0.244332725295914	-0.43952967592668	false	false	false
Travel	Control	1	0	0.26495953439611	-0.393982615139577	false	true	true
Travel	Control	1	0	0.285586343496307	-0.348435554352474	false	false	false
Travel	Control	1	0	0.306213152596503	-0.302888493565371	false	false	false
Travel	Control	1	0	0.326839961696699	-0.257341432778268	false	true	true
Travel	Control	1	0	0.347466770796895	-0.211794371991165	false	false	false
Travel	Control	1	0	0.368093579897091	-0.166247311204062	false	true	true
Travel	Control	1	0	0.388720388997287	-0.120700250416958	false	false	false
Travel	Control	1	0	0.409347198097484	-0.0751531896298554	false	false	false
Travel	Control	1	0	0.42997400719768	-0.0296061288427523	false	false	false
Travel	Control	1	0	0.450600816297876	0.0159409319443508	false	false	false
Travel	Control	1	0	0.471227625398072	0.0614879927314538	false	true	true
Travel	Control	1	0	0.491854434498268	0.107035053518557	false	false	false
Travel	Control	1	0	0.512481243598464	0.15258211430566	false	false	false
Travel	Control	1	0	0.531958327789443	0.198293434997123	false	true	true
Travel	Control	1	0	0.524910906343628	0.247794281969322	false	false	false
Travel	Control	1	0	0.517863484897813	0.297295128941521	false	false	false
Travel	Control	1	0	0.510816063451998	0.34679597591372	false	false	false
Travel	Control	1	0	0.503768642006183	0.396296822885919	false	false	false
Travel	Control	1	0	0.496721220560369	0.445797669858118	false	true	true
Travel	Control	1	0	0.46560048263168	0.455475755111917	false	false	false
Travel	Control	1	0	0.418494795035711	0.438711084041151	false	false	false
Travel	Control	1	0	0.371389107439742	0.421946412970385	false	false	false
Travel	Control	1	0	0.324283419843773	0.405181741899619	false	false	false
Travel	Control	1	0	0.277177732247804	0.388417070828854	false	true	true
Travel	Control	1	0	0.230072044651835	0.371652399758088	false	false	false
Travel	Control	1	0	0.182966357055866	0.354887728687322	false	true	true
Travel	Control	1	0	0.135860669459897	0.338123057616556	false	false	false
Travel	Control	1	0	0.0887549818639284	0.32135838654579	false	false	false
Travel	Control	1	0	0.0416492942679594	0.304593715475025	false	false	false
Travel	Control	1	0	-0.00545639332800965	0.287829044404259	false	false	false
Travel	Control	1	0	-0.0525620809239787	0.271064373333493	false	false	false
Travel	Control	1	0	-0.0996677685199477	0.254299702262727	false	false	false
Travel	Control	1	0	-0.146773456115917	0.237535031191961	false	false	false
Travel	Control	1	0	-0.193879143711885	0.220770360121196	false	false	false
Travel	Control	1	0	-0.219719045871697	0.231714335780807	false	true	true
Travel	Control	1	0	-0.215707973001997	0.281553189042433	false	false	false
Travel	Control	1	0	-0.211696900132296	0.33139204230406	false	false	false
Travel	Control	1	0	-0.207685827262595	0.381230895565687	false	false	false
Travel	Control	1	0	-0.203674754392895	0.431069748827314	false	false	false
Travel	Control	1	0	-0.199663681523194	0.48090860208894	false	false	false
Travel	Control	1	0	-0.196982018155501	0.514229120419366	false	true	true
