# Supplementary material for: Reservoir computing model of prefrontal cortex creates novel combinations of previous navigation sequences from hippocampal place-cell replay with spatial reward propagation
Source: PLoS Comput Biol. 2019 Jul 15;15(7):e1006624. doi: 10.1371/journal.pcbi.1006624 (PMC6668845; doi:10.1371/journal.pcbi.1006624)
Supplement: S1 Data — (ZIP) [file pcbi.1006624.s012.zip › model/overlap/c7_s3_t6/subjposition.csv]

trial	group	subject	repetition	x	y	random	triedToEat	ate
Travel	Control	1	0	0.456712794285157	-0.493774808921166	false	true	true
Travel	Control	1	0	0.462153984400054	-0.444071756196675	false	false	false
Travel	Control	1	0	0.467595174514951	-0.394368703472184	false	false	false
Travel	Control	1	0	0.473036364629848	-0.344665650747693	false	false	false
Travel	Control	1	0	0.478477554744745	-0.294962598023201	false	false	false
Travel	Control	1	0	0.483918744859641	-0.24525954529871	false	true	true
Travel	Control	1	0	0.489359934974538	-0.195556492574219	false	false	false
Travel	Control	1	0	0.494801125089435	-0.145853439849728	false	false	false
Travel	Control	1	0	0.500242315204332	-0.0961503871252366	false	false	false
Travel	Control	1	0	0.505683505319229	-0.0464473344007455	false	false	false
Travel	Control	1	0	0.511124695434126	0.00325571832374566	false	true	true
Travel	Control	1	0	0.516565885549023	0.0529587710482369	false	false	false
Travel	Control	1	0	0.52200707566392	0.102661823772728	false	false	false
Travel	Control	1	0	0.527448265778817	0.152364876497219	false	false	false
Travel	Control	1	0	0.531424331439002	0.202044207081653	false	true	true
Travel	Control	1	0	0.524376909993187	0.251545054053852	false	false	false
Travel	Control	1	0	0.517329488547372	0.301045901026051	false	false	false
Travel	Control	1	0	0.510282067101558	0.35054674799825	false	false	false
Travel	Control	1	0	0.503234645655743	0.400047594970449	false	false	false
Travel	Control	1	0	0.496187224209928	0.449548441942648	false	true	true
Travel	Control	1	0	0.462031196268625	0.454205464518831	false	false	false
Travel	Control	1	0	0.414925508672656	0.437440793448065	false	false	false
Travel	Control	1	0	0.367819821076687	0.420676122377299	false	false	false
Travel	Control	1	0	0.320714133480718	0.403911451306534	false	false	false
Travel	Control	1	0	0.273608445884749	0.387146780235768	false	true	true
Travel	Control	1	0	0.22650275828878	0.370382109165002	false	false	false
Travel	Control	1	0	0.179397070692811	0.353617438094236	false	true	true
Travel	Control	1	0	0.132291383096842	0.33685276702347	false	false	false
Travel	Control	1	0	0.0851856955008726	0.320088095952704	false	false	false
Travel	Control	1	0	0.0380800079049036	0.303323424881939	false	false	false
Travel	Control	1	0	-0.00902567969106517	0.286558753811173	false	false	false
Travel	Control	1	0	-0.0561313672870341	0.269794082740407	false	false	false
Travel	Control	1	0	-0.103237054883003	0.253029411669641	false	false	false
Travel	Control	1	0	-0.150342742478972	0.236264740598876	false	false	false
Travel	Control	1	0	-0.197448430074941	0.21950006952811	false	false	false
Travel	Control	1	0	-0.219415119351872	0.2354907192363	false	true	true
Travel	Control	1	0	-0.215404046482171	0.285329572497927	false	false	false
Travel	Control	1	0	-0.21139297361247	0.335168425759554	false	false	false
Travel	Control	1	0	-0.20738190074277	0.385007279021181	false	false	false
Travel	Control	1	0	-0.203370827873069	0.434846132282808	false	false	false
Travel	Control	1	0	-0.199359755003368	0.484684985544434	false	false	false
Travel	Control	1	0	-0.211083084083015	0.499542278666852	false	true	true
Travel	Control	1	0	-0.245711845231759	0.463474995690403	false	false	false
Travel	Control	1	0	-0.280340606380503	0.427407712713954	false	false	false
Travel	Control	1	0	-0.314969367529247	0.391340429737506	false	false	false
Travel	Control	1	0	-0.349598128677991	0.355273146761057	false	true	true
Travel	Control	1	0	-0.384226889826735	0.319205863784608	false	false	false
Travel	Control	1	0	-0.418855650975479	0.28313858080816	false	false	false
Travel	Control	1	0	-0.453484412124223	0.247071297831711	false	false	false
Travel	Control	1	0	-0.488113173272967	0.211004014855263	false	false	false
Travel	Control	1	0	-0.522741934421711	0.174936731878814	false	true	true
Travel	Control	1	0	-0.557370695570455	0.138869448902365	false	false	false
Travel	Control	1	0	-0.591999456719199	0.102802165925917	false	false	false
Travel	Control	1	0	-0.626628217867943	0.0667348829494678	false	false	false
Travel	Control	1	0	-0.661256979016687	0.0306675999730193	false	false	false
Travel	Control	1	0	-0.677932737920782	0.0132991092939111	false	true	true
