# Supplementary material for: Reservoir computing model of prefrontal cortex creates novel combinations of previous navigation sequences from hippocampal place-cell replay with spatial reward propagation
Source: PLoS Comput Biol. 2019 Jul 15;15(7):e1006624. doi: 10.1371/journal.pcbi.1006624 (PMC6668845; doi:10.1371/journal.pcbi.1006624)
Supplement: S1 Data — (ZIP) [file pcbi.1006624.s012.zip › model/overlap/c7_s3_t7/subjposition.csv]

trial	group	subject	repetition	x	y	random	triedToEat	ate
Travel	Control	1	0	-0.00987262071681857	-0.669616330047093	false	true	true
Travel	Control	1	0	-0.0468689247237037	-0.635981920734157	false	false	false
Travel	Control	1	0	-0.0838652287305889	-0.60234751142122	false	false	false
Travel	Control	1	0	-0.120861532737474	-0.568713102108284	false	false	false
Travel	Control	1	0	-0.157857836744359	-0.535078692795348	false	false	false
Travel	Control	1	0	-0.194854140751244	-0.501444283482412	false	true	true
Travel	Control	1	0	-0.200191477131593	-0.453161613818598	false	false	false
Travel	Control	1	0	-0.201878729950142	-0.403190090148349	false	false	false
Travel	Control	1	0	-0.203565982768691	-0.353218566478099	false	false	false
Travel	Control	1	0	-0.205253235587239	-0.30324704280785	false	false	false
Travel	Control	1	0	-0.206940488405788	-0.2532755191376	false	false	false
Travel	Control	1	0	-0.208627741224336	-0.203303995467351	false	true	true
Travel	Control	1	0	-0.210177331414806	-0.153328029704134	false	false	false
Travel	Control	1	0	-0.211715192973996	-0.103351685481845	false	false	false
Travel	Control	1	0	-0.213253054533185	-0.0533753412595551	false	false	false
Travel	Control	1	0	-0.214790916092375	-0.00339899703726575	false	false	false
Travel	Control	1	0	-0.216328777651565	0.0465773471850237	false	false	false
Travel	Control	1	0	-0.217866639210755	0.0965536914073131	false	false	false
Travel	Control	1	0	-0.219404500769945	0.146530035629602	false	false	false
Travel	Control	1	0	-0.220942362329135	0.196506379851892	false	true	true
Travel	Control	1	0	-0.218538334253865	0.246385052314024	false	false	false
Travel	Control	1	0	-0.214527261384164	0.296223905575651	false	false	false
Travel	Control	1	0	-0.210516188514463	0.346062758837278	false	false	false
Travel	Control	1	0	-0.206505115644763	0.395901612098904	false	false	false
Travel	Control	1	0	-0.202494042775062	0.445740465360531	false	false	false
Travel	Control	1	0	-0.198482969905361	0.495579318622158	false	true	true
Travel	Control	1	0	-0.228174463770271	0.511761535394272	false	false	false
Travel	Control	1	0	-0.27801874074802	0.507818433497874	false	false	false
Travel	Control	1	0	-0.327863017725769	0.503875331601475	false	false	false
Travel	Control	1	0	-0.377707294703519	0.499932229705077	false	false	false
Travel	Control	1	0	-0.427551571681268	0.495989127808678	false	false	false
Travel	Control	1	0	-0.466980823115009	0.492869942106148	false	true	true
