# Supplementary material for: Reservoir computing model of prefrontal cortex creates novel combinations of previous navigation sequences from hippocampal place-cell replay with spatial reward propagation
Source: PLoS Comput Biol. 2019 Jul 15;15(7):e1006624. doi: 10.1371/journal.pcbi.1006624 (PMC6668845; doi:10.1371/journal.pcbi.1006624)
Supplement: S1 Data — (ZIP) [file pcbi.1006624.s012.zip › model/overlap/c7_s3_t8/subjposition.csv]

trial	group	subject	repetition	x	y	random	triedToEat	ate
Travel	Control	1	0	0.456712794285157	-0.493774808921166	false	true	true
Travel	Control	1	0	0.465736337898112	-0.444595792454129	false	false	false
Travel	Control	1	0	0.474759881511067	-0.395416775987092	false	false	false
Travel	Control	1	0	0.483783425124021	-0.346237759520055	false	false	false
Travel	Control	1	0	0.492806968736976	-0.297058743053018	false	false	false
Travel	Control	1	0	0.501830512349931	-0.247879726585981	false	true	true
Travel	Control	1	0	0.491814334914036	-0.202400681668882	false	false	false
Travel	Control	1	0	0.465029235057434	-0.160180326084498	false	false	false
Travel	Control	1	0	0.438244135200831	-0.117959970500114	false	false	false
Travel	Control	1	0	0.411459035344229	-0.0757396149157301	false	false	false
Travel	Control	1	0	0.384673935487626	-0.0335192593313462	false	false	false
Travel	Control	1	0	0.357888835631023	0.00870109625303779	false	false	false
Travel	Control	1	0	0.331103735774421	0.0509214518374218	false	false	false
Travel	Control	1	0	0.304318635917818	0.0931418074218057	false	false	false
Travel	Control	1	0	0.277533536061216	0.13536216300619	false	false	false
Travel	Control	1	0	0.250748436204613	0.177582518590574	false	false	false
Travel	Control	1	0	0.222901806592434	0.217836514073625	false	true	true
Travel	Control	1	0	0.172907759277514	0.217065000578276	false	false	false
Travel	Control	1	0	0.122913711962594	0.216293487082928	false	false	false
Travel	Control	1	0	0.0729196646476733	0.215521973587579	false	false	false
Travel	Control	1	0	0.0229256173327529	0.21475046009223	false	true	true
Travel	Control	1	0	-0.0270684299821673	0.213978946596882	false	false	false
Travel	Control	1	0	-0.0770624772970875	0.213207433101533	false	false	false
Travel	Control	1	0	-0.127056524612008	0.212435919606185	false	false	false
Travel	Control	1	0	-0.177050571926928	0.211664406110836	false	false	false
Travel	Control	1	0	-0.220933890835886	0.216619501587391	false	true	true
Travel	Control	1	0	-0.216922817966186	0.266458354849018	false	false	false
Travel	Control	1	0	-0.212911745096485	0.316297208110645	false	false	false
Travel	Control	1	0	-0.208900672226784	0.366136061372272	false	false	false
Travel	Control	1	0	-0.204889599357084	0.415974914633898	false	false	false
Travel	Control	1	0	-0.200878526487383	0.465813767895525	false	false	false
Travel	Control	1	0	-0.198405673805838	0.514116497273139	false	true	true
Travel	Control	1	0	-0.248249950783588	0.51017339537674	false	false	false
Travel	Control	1	0	-0.298094227761337	0.506230293480342	false	false	false
Travel	Control	1	0	-0.347938504739086	0.502287191583943	false	false	false
Travel	Control	1	0	-0.397782781716836	0.498344089687544	false	false	false
Travel	Control	1	0	-0.447627058694585	0.494400987791146	false	false	false
Travel	Control	1	0	-0.466980823115009	0.492869942106148	false	true	true
