# Supplementary material for: Reservoir computing model of prefrontal cortex creates novel combinations of previous navigation sequences from hippocampal place-cell replay with spatial reward propagation
Source: PLoS Comput Biol. 2019 Jul 15;15(7):e1006624. doi: 10.1371/journal.pcbi.1006624 (PMC6668845; doi:10.1371/journal.pcbi.1006624)
Supplement: S1 Data — (ZIP) [file pcbi.1006624.s012.zip › model/overlap/c7_s3_t9/feeders.csv]

group	subject	id	x	y	enabled
Control	1	7	0.66437246729899	-0.0136825362352995	false
Control	1	8	0.456712794285157	-0.493774808921166	false
Control	1	1	-0.00987262071681857	-0.669616330047093	true
Control	1	2	-0.478360072856848	-0.473919392046266	false
Control	1	3	-0.677932737920782	0.0132991092939111	true
Control	1	4	-0.466980823115009	0.492869942106148	true
Control	1	5	0.0181519206939127	0.679273396699746	false
Control	1	6	0.493909000064524	0.465550610346665	false
Control	1	17	0.212162663319934	-0.20530048235234	false
Control	1	16	0.506056170965962	-0.224849557555323	false
Control	1	9	0.215659637792671	-0.502844115553298	false
Control	1	10	-0.1986786445699	-0.497967316517506	false
Control	1	11	-0.514452775095809	-0.211711707777604	false
Control	1	12	-0.523266588460794	0.201420074190021	false
Control	1	13	-0.196982018155501	0.514229120419366	true
Control	1	15	0.532251112659054	0.196236924096244	false
Control	1	14	0.217356264697885	0.509352260557929	false
Control	1	18	-0.208760206579199	-0.199380756730849	false
Control	1	19	-0.221387747374664	0.210980190068312	true
Control	1	20	0.225188431995063	0.217871801521865	false
Control	1	21	0.00986026255973227	0.00898479989747056	true
