# Supplementary material for: Reservoir computing model of prefrontal cortex creates novel combinations of previous navigation sequences from hippocampal place-cell replay with spatial reward propagation
Source: PLoS Comput Biol. 2019 Jul 15;15(7):e1006624. doi: 10.1371/journal.pcbi.1006624 (PMC6668845; doi:10.1371/journal.pcbi.1006624)
Supplement: S1 Data — (ZIP) [file pcbi.1006624.s012.zip › model/overlap/c7_s3_t9/subjposition.csv]

trial	group	subject	repetition	x	y	random	triedToEat	ate
Travel	Control	1	0	-0.00987262071681857	-0.669616330047093	false	true	true
Travel	Control	1	0	-0.00841929674779639	-0.619637456015748	false	false	false
Travel	Control	1	0	-0.0069659727787742	-0.569658581984403	false	false	false
Travel	Control	1	0	-0.00551264880975202	-0.519679707953058	false	true	true
Travel	Control	1	0	-0.00405932484072984	-0.469700833921712	false	false	false
Travel	Control	1	0	-0.00260600087170765	-0.419721959890367	false	false	false
Travel	Control	1	0	-0.00115267690268547	-0.369743085859022	false	false	false
Travel	Control	1	0	0.000300647066336717	-0.319764211827677	false	false	false
Travel	Control	1	0	0.0017539710353589	-0.269785337796332	false	false	false
Travel	Control	1	0	0.00320729500438109	-0.219806463764987	false	true	true
Travel	Control	1	0	0.00466061897340327	-0.169827589733641	false	false	false
Travel	Control	1	0	0.00611394294242546	-0.119848715702296	false	false	false
Travel	Control	1	0	0.00756726691144764	-0.0698698416709511	false	false	false
Travel	Control	1	0	0.00902059088046982	-0.019890967639606	false	false	false
Travel	Control	1	0	-0.0060399620030807	0.0228736634828504	false	true	true
Travel	Control	1	0	-0.0436967553624257	0.0557669137614651	false	false	false
Travel	Control	1	0	-0.0813535487217709	0.0886601640400797	false	false	false
Travel	Control	1	0	-0.119010342081116	0.121553414318694	false	false	false
Travel	Control	1	0	-0.156667135440461	0.154446664597309	false	false	false
Travel	Control	1	0	-0.194323928799806	0.187339914875924	false	false	false
Travel	Control	1	0	-0.220259419920916	0.225000016739431	false	true	true
Travel	Control	1	0	-0.216248347051215	0.274838870001058	false	false	false
Travel	Control	1	0	-0.212237274181514	0.324677723262685	false	false	false
Travel	Control	1	0	-0.208226201311814	0.374516576524312	false	false	false
Travel	Control	1	0	-0.204215128442113	0.424355429785938	false	false	false
Travel	Control	1	0	-0.200204055572412	0.474194283047565	false	false	false
Travel	Control	1	0	-0.20678710096793	0.513453455830043	false	true	true
Travel	Control	1	0	-0.256631377945679	0.509510353933645	false	false	false
Travel	Control	1	0	-0.306475654923429	0.505567252037246	false	false	false
Travel	Control	1	0	-0.356319931901178	0.501624150140848	false	false	false
Travel	Control	1	0	-0.406164208878927	0.497681048244449	false	false	false
Travel	Control	1	0	-0.456008485856677	0.493737946348051	false	true	true
Travel	Control	1	0	-0.482681269471296	0.457177086975911	false	false	false
Travel	Control	1	0	-0.502813462577836	0.411409251100474	false	false	false
Travel	Control	1	0	-0.522945655684375	0.365641415225036	false	false	false
Travel	Control	1	0	-0.543077848790915	0.319873579349599	false	false	false
Travel	Control	1	0	-0.563210041897454	0.274105743474161	false	false	false
Travel	Control	1	0	-0.583342235003994	0.228337907598723	false	true	true
Travel	Control	1	0	-0.603474428110533	0.182570071723285	false	false	false
Travel	Control	1	0	-0.623606621217073	0.136802235847848	false	false	false
Travel	Control	1	0	-0.643738814323612	0.0910343999724103	false	false	false
Travel	Control	1	0	-0.663871007430152	0.0452665640969725	false	false	false
Travel	Control	1	0	-0.677932737920782	0.0132991092939111	false	true	true
