# Supplementary material for: Reservoir computing model of prefrontal cortex creates novel combinations of previous navigation sequences from hippocampal place-cell replay with spatial reward propagation
Source: PLoS Comput Biol. 2019 Jul 15;15(7):e1006624. doi: 10.1371/journal.pcbi.1006624 (PMC6668845; doi:10.1371/journal.pcbi.1006624)
Supplement: S1 Data — (ZIP) [file pcbi.1006624.s012.zip › model/overlap/placecells.csv]

tgroup	subject	cellNum	x	y	placeradius
Control	1	0	-1.0	-1.0	0.12
Control	1	1	-1.0	-0.8666667	0.12
Control	1	2	-1.0	-0.73333335	0.12
Control	1	3	-1.0	-0.6	0.12
Control	1	4	-1.0	-0.46666664	0.12
Control	1	5	-1.0	-0.3333333	0.12
Control	1	6	-1.0	-0.19999999	0.12
Control	1	7	-1.0	-0.06666666	0.12
Control	1	8	-1.0	0.06666672	0.12
Control	1	9	-1.0	0.20000005	0.12
Control	1	10	-1.0	0.33333337	0.12
Control	1	11	-1.0	0.4666667	0.12
Control	1	12	-1.0	0.6	0.12
Control	1	13	-1.0	0.73333335	0.12
Control	1	14	-1.0	0.8666667	0.12
Control	1	15	-1.0	1.0	0.12
Control	1	16	-0.8666667	-1.0	0.12
Control	1	17	-0.8666667	-0.8666667	0.12
Control	1	18	-0.8666667	-0.73333335	0.12
Control	1	19	-0.8666667	-0.6	0.12
Control	1	20	-0.8666667	-0.46666664	0.12
Control	1	21	-0.8666667	-0.3333333	0.12
Control	1	22	-0.8666667	-0.19999999	0.12
Control	1	23	-0.8666667	-0.06666666	0.12
Control	1	24	-0.8666667	0.06666672	0.12
Control	1	25	-0.8666667	0.20000005	0.12
Control	1	26	-0.8666667	0.33333337	0.12
Control	1	27	-0.8666667	0.4666667	0.12
Control	1	28	-0.8666667	0.6	0.12
Control	1	29	-0.8666667	0.73333335	0.12
Control	1	30	-0.8666667	0.8666667	0.12
Control	1	31	-0.8666667	1.0	0.12
Control	1	32	-0.73333335	-1.0	0.12
Control	1	33	-0.73333335	-0.8666667	0.12
Control	1	34	-0.73333335	-0.73333335	0.12
Control	1	35	-0.73333335	-0.6	0.12
Control	1	36	-0.73333335	-0.46666664	0.12
Control	1	37	-0.73333335	-0.3333333	0.12
Control	1	38	-0.73333335	-0.19999999	0.12
Control	1	39	-0.73333335	-0.06666666	0.12
Control	1	40	-0.73333335	0.06666672	0.12
Control	1	41	-0.73333335	0.20000005	0.12
Control	1	42	-0.73333335	0.33333337	0.12
Control	1	43	-0.73333335	0.4666667	0.12
Control	1	44	-0.73333335	0.6	0.12
Control	1	45	-0.73333335	0.73333335	0.12
Control	1	46	-0.73333335	0.8666667	0.12
Control	1	47	-0.73333335	1.0	0.12
Control	1	48	-0.6	-1.0	0.12
Control	1	49	-0.6	-0.8666667	0.12
Control	1	50	-0.6	-0.73333335	0.12
Control	1	51	-0.6	-0.6	0.12
Control	1	52	-0.6	-0.46666664	0.12
Control	1	53	-0.6	-0.3333333	0.12
Control	1	54	-0.6	-0.19999999	0.12
Control	1	55	-0.6	-0.06666666	0.12
Control	1	56	-0.6	0.06666672	0.12
Control	1	57	-0.6	0.20000005	0.12
Control	1	58	-0.6	0.33333337	0.12
Control	1	59	-0.6	0.4666667	0.12
Control	1	60	-0.6	0.6	0.12
Control	1	61	-0.6	0.73333335	0.12
Control	1	62	-0.6	0.8666667	0.12
Control	1	63	-0.6	1.0	0.12
Control	1	64	-0.46666664	-1.0	0.12
Control	1	65	-0.46666664	-0.8666667	0.12
Control	1	66	-0.46666664	-0.73333335	0.12
Control	1	67	-0.46666664	-0.6	0.12
Control	1	68	-0.46666664	-0.46666664	0.12
Control	1	69	-0.46666664	-0.3333333	0.12
Control	1	70	-0.46666664	-0.19999999	0.12
Control	1	71	-0.46666664	-0.06666666	0.12
Control	1	72	-0.46666664	0.06666672	0.12
Control	1	73	-0.46666664	0.20000005	0.12
Control	1	74	-0.46666664	0.33333337	0.12
Control	1	75	-0.46666664	0.4666667	0.12
Control	1	76	-0.46666664	0.6	0.12
Control	1	77	-0.46666664	0.73333335	0.12
Control	1	78	-0.46666664	0.8666667	0.12
Control	1	79	-0.46666664	1.0	0.12
Control	1	80	-0.3333333	-1.0	0.12
Control	1	81	-0.3333333	-0.8666667	0.12
Control	1	82	-0.3333333	-0.73333335	0.12
Control	1	83	-0.3333333	-0.6	0.12
Control	1	84	-0.3333333	-0.46666664	0.12
Control	1	85	-0.3333333	-0.3333333	0.12
Control	1	86	-0.3333333	-0.19999999	0.12
Control	1	87	-0.3333333	-0.06666666	0.12
Control	1	88	-0.3333333	0.06666672	0.12
Control	1	89	-0.3333333	0.20000005	0.12
Control	1	90	-0.3333333	0.33333337	0.12
Control	1	91	-0.3333333	0.4666667	0.12
Control	1	92	-0.3333333	0.6	0.12
Control	1	93	-0.3333333	0.73333335	0.12
Control	1	94	-0.3333333	0.8666667	0.12
Control	1	95	-0.3333333	1.0	0.12
Control	1	96	-0.19999999	-1.0	0.12
Control	1	97	-0.19999999	-0.8666667	0.12
Control	1	98	-0.19999999	-0.73333335	0.12
Control	1	99	-0.19999999	-0.6	0.12
Control	1	100	-0.19999999	-0.46666664	0.12
Control	1	101	-0.19999999	-0.3333333	0.12
Control	1	102	-0.19999999	-0.19999999	0.12
Control	1	103	-0.19999999	-0.06666666	0.12
Control	1	104	-0.19999999	0.06666672	0.12
Control	1	105	-0.19999999	0.20000005	0.12
Control	1	106	-0.19999999	0.33333337	0.12
Control	1	107	-0.19999999	0.4666667	0.12
Control	1	108	-0.19999999	0.6	0.12
Control	1	109	-0.19999999	0.73333335	0.12
Control	1	110	-0.19999999	0.8666667	0.12
Control	1	111	-0.19999999	1.0	0.12
Control	1	112	-0.06666666	-1.0	0.12
Control	1	113	-0.06666666	-0.8666667	0.12
Control	1	114	-0.06666666	-0.73333335	0.12
Control	1	115	-0.06666666	-0.6	0.12
Control	1	116	-0.06666666	-0.46666664	0.12
Control	1	117	-0.06666666	-0.3333333	0.12
Control	1	118	-0.06666666	-0.19999999	0.12
Control	1	119	-0.06666666	-0.06666666	0.12
Control	1	120	-0.06666666	0.06666672	0.12
Control	1	121	-0.06666666	0.20000005	0.12
Control	1	122	-0.06666666	0.33333337	0.12
Control	1	123	-0.06666666	0.4666667	0.12
Control	1	124	-0.06666666	0.6	0.12
Control	1	125	-0.06666666	0.73333335	0.12
Control	1	126	-0.06666666	0.8666667	0.12
Control	1	127	-0.06666666	1.0	0.12
Control	1	128	0.06666672	-1.0	0.12
Control	1	129	0.06666672	-0.8666667	0.12
Control	1	130	0.06666672	-0.73333335	0.12
Control	1	131	0.06666672	-0.6	0.12
Control	1	132	0.06666672	-0.46666664	0.12
Control	1	133	0.06666672	-0.3333333	0.12
Control	1	134	0.06666672	-0.19999999	0.12
Control	1	135	0.06666672	-0.06666666	0.12
Control	1	136	0.06666672	0.06666672	0.12
Control	1	137	0.06666672	0.20000005	0.12
Control	1	138	0.06666672	0.33333337	0.12
Control	1	139	0.06666672	0.4666667	0.12
Control	1	140	0.06666672	0.6	0.12
Control	1	141	0.06666672	0.73333335	0.12
Control	1	142	0.06666672	0.8666667	0.12
Control	1	143	0.06666672	1.0	0.12
Control	1	144	0.20000005	-1.0	0.12
Control	1	145	0.20000005	-0.8666667	0.12
Control	1	146	0.20000005	-0.73333335	0.12
Control	1	147	0.20000005	-0.6	0.12
Control	1	148	0.20000005	-0.46666664	0.12
Control	1	149	0.20000005	-0.3333333	0.12
Control	1	150	0.20000005	-0.19999999	0.12
Control	1	151	0.20000005	-0.06666666	0.12
Control	1	152	0.20000005	0.06666672	0.12
Control	1	153	0.20000005	0.20000005	0.12
Control	1	154	0.20000005	0.33333337	0.12
Control	1	155	0.20000005	0.4666667	0.12
Control	1	156	0.20000005	0.6	0.12
Control	1	157	0.20000005	0.73333335	0.12
Control	1	158	0.20000005	0.8666667	0.12
Control	1	159	0.20000005	1.0	0.12
Control	1	160	0.33333337	-1.0	0.12
Control	1	161	0.33333337	-0.8666667	0.12
Control	1	162	0.33333337	-0.73333335	0.12
Control	1	163	0.33333337	-0.6	0.12
Control	1	164	0.33333337	-0.46666664	0.12
Control	1	165	0.33333337	-0.3333333	0.12
Control	1	166	0.33333337	-0.19999999	0.12
Control	1	167	0.33333337	-0.06666666	0.12
Control	1	168	0.33333337	0.06666672	0.12
Control	1	169	0.33333337	0.20000005	0.12
Control	1	170	0.33333337	0.33333337	0.12
Control	1	171	0.33333337	0.4666667	0.12
Control	1	172	0.33333337	0.6	0.12
Control	1	173	0.33333337	0.73333335	0.12
Control	1	174	0.33333337	0.8666667	0.12
Control	1	175	0.33333337	1.0	0.12
Control	1	176	0.4666667	-1.0	0.12
Control	1	177	0.4666667	-0.8666667	0.12
Control	1	178	0.4666667	-0.73333335	0.12
Control	1	179	0.4666667	-0.6	0.12
Control	1	180	0.4666667	-0.46666664	0.12
Control	1	181	0.4666667	-0.3333333	0.12
Control	1	182	0.4666667	-0.19999999	0.12
Control	1	183	0.4666667	-0.06666666	0.12
Control	1	184	0.4666667	0.06666672	0.12
Control	1	185	0.4666667	0.20000005	0.12
Control	1	186	0.4666667	0.33333337	0.12
Control	1	187	0.4666667	0.4666667	0.12
Control	1	188	0.4666667	0.6	0.12
Control	1	189	0.4666667	0.73333335	0.12
Control	1	190	0.4666667	0.8666667	0.12
Control	1	191	0.4666667	1.0	0.12
Control	1	192	0.6	-1.0	0.12
Control	1	193	0.6	-0.8666667	0.12
Control	1	194	0.6	-0.73333335	0.12
Control	1	195	0.6	-0.6	0.12
Control	1	196	0.6	-0.46666664	0.12
Control	1	197	0.6	-0.3333333	0.12
Control	1	198	0.6	-0.19999999	0.12
Control	1	199	0.6	-0.06666666	0.12
Control	1	200	0.6	0.06666672	0.12
Control	1	201	0.6	0.20000005	0.12
Control	1	202	0.6	0.33333337	0.12
Control	1	203	0.6	0.4666667	0.12
Control	1	204	0.6	0.6	0.12
Control	1	205	0.6	0.73333335	0.12
Control	1	206	0.6	0.8666667	0.12
Control	1	207	0.6	1.0	0.12
Control	1	208	0.73333335	-1.0	0.12
Control	1	209	0.73333335	-0.8666667	0.12
Control	1	210	0.73333335	-0.73333335	0.12
Control	1	211	0.73333335	-0.6	0.12
Control	1	212	0.73333335	-0.46666664	0.12
Control	1	213	0.73333335	-0.3333333	0.12
Control	1	214	0.73333335	-0.19999999	0.12
Control	1	215	0.73333335	-0.06666666	0.12
Control	1	216	0.73333335	0.06666672	0.12
Control	1	217	0.73333335	0.20000005	0.12
Control	1	218	0.73333335	0.33333337	0.12
Control	1	219	0.73333335	0.4666667	0.12
Control	1	220	0.73333335	0.6	0.12
Control	1	221	0.73333335	0.73333335	0.12
Control	1	222	0.73333335	0.8666667	0.12
Control	1	223	0.73333335	1.0	0.12
Control	1	224	0.8666667	-1.0	0.12
Control	1	225	0.8666667	-0.8666667	0.12
Control	1	226	0.8666667	-0.73333335	0.12
Control	1	227	0.8666667	-0.6	0.12
Control	1	228	0.8666667	-0.46666664	0.12
Control	1	229	0.8666667	-0.3333333	0.12
Control	1	230	0.8666667	-0.19999999	0.12
Control	1	231	0.8666667	-0.06666666	0.12
Control	1	232	0.8666667	0.06666672	0.12
Control	1	233	0.8666667	0.20000005	0.12
Control	1	234	0.8666667	0.33333337	0.12
Control	1	235	0.8666667	0.4666667	0.12
Control	1	236	0.8666667	0.6	0.12
Control	1	237	0.8666667	0.73333335	0.12
Control	1	238	0.8666667	0.8666667	0.12
Control	1	239	0.8666667	1.0	0.12
Control	1	240	1.0	-1.0	0.12
Control	1	241	1.0	-0.8666667	0.12
Control	1	242	1.0	-0.73333335	0.12
Control	1	243	1.0	-0.6	0.12
Control	1	244	1.0	-0.46666664	0.12
Control	1	245	1.0	-0.3333333	0.12
Control	1	246	1.0	-0.19999999	0.12
Control	1	247	1.0	-0.06666666	0.12
Control	1	248	1.0	0.06666672	0.12
Control	1	249	1.0	0.20000005	0.12
Control	1	250	1.0	0.33333337	0.12
Control	1	251	1.0	0.4666667	0.12
Control	1	252	1.0	0.6	0.12
Control	1	253	1.0	0.73333335	0.12
Control	1	254	1.0	0.8666667	0.12
Control	1	255	1.0	1.0	0.12
