# Supplementary material for: Reservoir computing model of prefrontal cortex creates novel combinations of previous navigation sequences from hippocampal place-cell replay with spatial reward propagation
Source: PLoS Comput Biol. 2019 Jul 15;15(7):e1006624. doi: 10.1371/journal.pcbi.1006624 (PMC6668845; doi:10.1371/journal.pcbi.1006624)
Supplement: S1 Data — (ZIP) [file pcbi.1006624.s012.zip › model/random_index.m]

function [ index ] = random_index( P) 
    P_ROWS=sum(P, 2);
    row=roulette_wheel(P_ROWS, 1);
    P_COLS=sum(P, 1);
    col=roulette_wheel(P_COLS, 1);    
    index=[row, col];
end

function index=roulette_wheel(D, L)
    ND=D./sum(D(:));
    cd=cumsum(ND(:));
    [~,index]=min(ones(numel(cd),1)*rand(1,L)>=cd*ones(1,L),[],1); 
end
