# Supplementary material for: Reservoir computing model of prefrontal cortex creates novel combinations of previous navigation sequences from hippocampal place-cell replay with spatial reward propagation
Source: PLoS Comput Biol. 2019 Jul 15;15(7):e1006624. doi: 10.1371/journal.pcbi.1006624 (PMC6668845; doi:10.1371/journal.pcbi.1006624)
Supplement: S1 Data — (ZIP) [file pcbi.1006624.s012.zip › model/recombination.m]

clear;
close all;

FEEDERS_LABEL={'A', 'B', 'C', 'D', 'E'};
INITIAL_CONDITION_SCALE=0.1;
REWARD_DRIVEN=true;
RADIUS_THRESHOLD=0.2;
PRECISION='single';
PREAMBLE=10;
BATCH_SIZE=10;
RANDOM_WALKS=100;
RESERVOIR_SIZE=4000;
LEAK_RATE=cast(0.8, PRECISION);
LEARNING_RATE=cast(1e-5, PRECISION);
ROWS=100;
COLS=100;
SIGMA=1;
SNIPPET_LENGTH=5;
TIME_BUDGET=100;
TRIALS=10;
BURSTS_PER_TRIAL=100;
JITTER_RADIUS_SCALE=1;
ACTION_RADIUS_SCALE=1;


SNIPPET_NUMBER=fix(TIME_BUDGET/SNIPPET_LENGTH);
REMAINING=mod(TIME_BUDGET,SNIPPET_LENGTH);
DURATION=repmat(SNIPPET_LENGTH, SNIPPET_NUMBER, 1);
if (REMAINING > 0)
    DURATION = [DURATION; REMAINING];
end
TOTAL_SNIPPET_NUMBER=numel(DURATION);

assert(sum(DURATION) == TIME_BUDGET);

feeders=readtable('5_feeders/feeders.csv', 'Delimiter', '\t');
abcde=readtable('5_feeders/abcde.csv','Delimiter', '\t');
abced=readtable('5_feeders/abced.csv','Delimiter', '\t');
bacde=readtable('5_feeders/bacde.csv','Delimiter', '\t');
ebcda=readtable('5_feeders/ebcda.csv','Delimiter', '\t');

abced_radius=max(sqrt(gradient(abced.x).^2 + gradient(abced.y).^2));
bacde_radius=max(sqrt(gradient(bacde.x).^2 + gradient(bacde.y).^2));
ebcda_radius=max(sqrt(gradient(ebcda.x).^2 + gradient(ebcda.y).^2));
abcde_radius=max(sqrt(gradient(abcde.x).^2 + gradient(abcde.y).^2));

MOTION_RADIUS=max([abced_radius, bacde_radius, ebcda_radius,abcde_radius]);

ACTION_RADIUS=MOTION_RADIUS*ACTION_RADIUS_SCALE;
JITTER_RADIUS=MOTION_RADIUS*JITTER_RADIUS_SCALE;

placecells=readtable('placecells.csv','Delimiter', '\t');
% 
LABELS={'abced', 'bacde', 'ebcda', 'abcde'};
fA=[feeders.x(1) feeders.y(1)];
fB=[feeders.x(2) feeders.y(2)];
fC=[feeders.x(3) feeders.y(3)];
fD=[feeders.x(4) feeders.y(4)];
fE=[feeders.x(5) feeders.y(5)];
COMMON_FEEDERS=zeros(3,3,2);
COMMON_FEEDERS(1,:,:)=[fA; fB; fC];
COMMON_FEEDERS(2,:,:)=[fC; fD; fE];
COMMON_FEEDERS(3,:,:)=[fB; fC; fD];

s=1;
% for label=LABELS
%     traj=eval([char(label) ';']);
%     
% 
%     range=1:min(length(traj.x), length(abcde.x));
%     dist=sqrt((traj.x(range)-abcde.x(range)).^2+(traj.y(range)-abcde.y(range)).^2);
%     common=find(dist < 0.3);
%     handle=figure('Visible', 'on');
%     set(handle,'defaultAxesFontSize', 25);
%     set( handle, 'PaperPositionMode', 'auto');
%     set( handle,'units','pixels','outerposition',[0 0 1000 1000]);
%     hold on;
%     scatter(feeders.x, feeders.y, 200, 'filled', 'MarkerFacecolor', 'red', 'MarkerEdgecolor', 'black', 'linewidth', 4);
%     for f=1:size(feeders, 1)
%         text(feeders.x(f)+0.1, feeders.y(f)+0.05, char(FEEDERS_LABEL(f)), 'Fontsize', 20, 'color', 'black');
%     end
%     grid on;
%     scatter(traj.x(1), traj.y(1), 200, 'Marker', 'd', 'MarkerEdgecolor', 'magenta', 'linewidth', 4);
%     if (s <= 3)
%         I=zeros(size(COMMON_FEEDERS, 2),1);
%         for f=1:size(COMMON_FEEDERS, 2)
%             coord=squeeze(COMMON_FEEDERS(s,f,:));
%             [~,I(f)]=min((traj.x- coord(1)).^2 + (traj.y- coord(2)).^2);
%             
%         end
%         range=min(I):max(I);
%          plot(traj.x, traj.y, 'marker', '.', 'linewidth', 4, 'MarkerSize',20, 'color', 'blue');
%         plot(traj.x(range), traj.y(range), 'marker', '.', 'linewidth', 4, 'MarkerSize',20, 'color', 'red');
%         legend({'Feeder', 'Starting point', 'Trajectory','Part of ABCDE'}, 'color','none', 'Box', 'off');
%     else
%          plot(traj.x, traj.y, 'marker', '.', 'linewidth', 4, 'MarkerSize',20, 'color', 'red');
%          legend({'Feeder', 'Starting point', 'Trajectory'}, 'color','none', 'Box', 'off');
%     end
% 
% 
%     hold off;
%     xlabel('X');
%     ylabel('Y');
%     upper_label=upper(char(label));
%     title([upper_label ' trajectory']);
%     axis square;
%     xlim([-1 1]);
%     ylim([-1 1]);
%     legend({'Feeder', 'Starting point', 'Trajectory','Part of ABCDE'}, 'color','none', 'Box', 'off');
%   print(handle, [upper_label '.png'], '-dpng', '-r300');
%   s = s+1;
% end


placecells_x=gpuArray(cast(placecells.x', PRECISION));
placecells_y=gpuArray(cast(placecells.y', PRECISION));
PC=size(placecells, 1);
x_min=min(placecells_x);
x_max=max(placecells_x);
y_min=min(placecells_y);
y_max=max(placecells_y);
dx = (x_max - x_min)/(COLS - 1);
dy = (y_max - y_min)/(ROWS - 1);
x=x_min:dx:x_max;
y=y_min:dy:y_max;
[X, Y]=meshgrid(x,y);

xs=COLS/100;
ys=ROWS/100;

xd=downsample(x, xs);
yd=downsample(y, ys);
[XD,YD]=meshgrid(xd, yd);

width=cast((-(placecells.placeradius'.^2)./log(RADIUS_THRESHOLD)), PRECISION);
AX=gpuArray(repmat(X(:), 1, PC));
AY=gpuArray(repmat(Y(:), 1, PC));
ADX=bsxfun(@minus, AX, placecells_x);
ADY=bsxfun(@minus, AY, placecells_y);
A=(exp(bsxfun(@rdivide,ADX.^2 + ADY.^2, -width)));

STIMULUS_SIZE=PC;

trajectory_x=gpuArray(cast([abced.x; bacde.x; ebcda.x; abcde.x], PRECISION));
trajectory_y=gpuArray(cast([abced.y; bacde.y; ebcda.y; abcde.y], PRECISION));
trajectory_ate=[strcmp(abced.ate, 'true'); strcmp(bacde.ate, 'true'); strcmp(ebcda.ate, 'true');  strcmp(abcde.ate, 'true')];
%scatter(trajectory_x, trajectory_y);
index_rows=zeros(size(trajectory_y), PRECISION, 'gpuArray');
index_cols=zeros(size(trajectory_x), PRECISION, 'gpuArray');
for t=1:length(trajectory_x)
    [~, I]=min((X(:)-trajectory_x(t)).^2 + (Y(:)-trajectory_y(t)).^2);
    [index_rows(t), index_cols(t)]=ind2sub(size(X), I);
end

chunks = struct('BEGIN', {}, 'END', {});
chunks(1).BEGIN=1;
chunks(1).END=chunks(1).BEGIN-1+size(abced, 1);
chunks(2).BEGIN=chunks(1).END+1;
chunks(2).END=chunks(2).BEGIN-1+size(bacde, 1);
chunks(3).BEGIN=chunks(2).END+1;
chunks(3).END=chunks(3).BEGIN-1+size(ebcda, 1);
chunks(4).BEGIN=chunks(3).END+1;
chunks(4).END=chunks(4).BEGIN-1+size(abcde, 1);


DX=bsxfun(@minus, repmat(x(index_cols), PC, 1), placecells_x');
DY=bsxfun(@minus, repmat(y(index_rows), PC, 1), placecells_y');
activation=reshape(permute(repmat(exp(bsxfun(@rdivide,DX.^2 + DY.^2, -width')), 1,1, BATCH_SIZE), [1 3 2]), PC, 1, BATCH_SIZE, []);
 
W_ffwd=rand(RESERVOIR_SIZE, STIMULUS_SIZE, BATCH_SIZE, PRECISION, 'gpuArray')*2-1;
stddev=0.5/sqrt(RESERVOIR_SIZE);
W_rec_scale = (ones(RESERVOIR_SIZE, PRECISION)-eye(RESERVOIR_SIZE, PRECISION))*stddev;    
W_rec=randn(RESERVOIR_SIZE, RESERVOIR_SIZE,  BATCH_SIZE, PRECISION, 'gpuArray') .* repmat(W_rec_scale, 1, 1, BATCH_SIZE);
W_fbk=rand(RESERVOIR_SIZE, STIMULUS_SIZE, BATCH_SIZE, PRECISION, 'gpuArray')*2-1;
W_ro=(rand(PC, RESERVOIR_SIZE, BATCH_SIZE, PRECISION, 'gpuArray')*2-1)*0.01;
W_inc=[W_ffwd W_rec W_fbk];
    
pairs.BEGIN=[];
pairs.END=[];
pairs.N = 0;

S=3;
FEEDERS=struct('X', {}, 'Y', {}, 'LABEL', {});
for s=1:3
    chunk=chunks(s);
    T=chunk.BEGIN:chunk.END;
    cups=T(trajectory_ate(T) > 0);

    C=numel(cups);

    for fb=1:C-1
        for fe=fb+1:C
            pairs.BEGIN=[pairs.BEGIN cups(fb)]; 
            pairs.END=[pairs.END cups(fe)];
            pairs.N = pairs.N + 1;
        end
    end     
end


for trial=1:TRIALS
    for burst=1:BURSTS_PER_TRIAL
        for snippet_number=1:TOTAL_SNIPPET_NUMBER
            drawn=false;
            while (~drawn)
                k=randi([1 pairs.N]);
                sb=pairs.BEGIN(k);
                se=pairs.END(k) - SNIPPET_LENGTH+1;
                drawn = sb < se;
             end
             snippet_begin=randi([sb se]);
             snippet_end=snippet_begin + DURATION(snippet_number) - 1;

             T=snippet_begin:snippet_end;
             N=numel(T);

             P_res=(rand(RESERVOIR_SIZE, 1, BATCH_SIZE, PRECISION, 'gpuArray')*2-1)*INITIAL_CONDITION_SCALE;
             X_res=tanh(P_res);
             X_out = pagefun(@mtimes, W_ro,X_res);

             for n=1:N-1
                X_in=activation(:,:,:,T(n));
                X_des=activation(:,:,:,T(n+1));

                [P_res, X_res]=arrayfun(@activation_kernel, P_res, pagefun(@mtimes, W_inc, [X_in; X_res; X_out]), LEAK_RATE);
                X_out=pagefun(@mtimes, W_ro, X_res);

                W_ro = W_ro + pagefun(@mtimes, (X_des-X_out)*LEARNING_RATE, permute(X_res, [2 1 3]));
             end     
        end
    end
    for s=4
            chunk=chunks(s);
            T=chunk.BEGIN:chunk.END;
            N=numel(T);
            f3=figure('Visible', 'on');
            set(f3,'defaultAxesFontSize', 25);
            set( f3, 'PaperPositionMode', 'auto');
            set( f3,'units','pixels','outerposition',[0 0 2000 2000]);
            raster=zeros(ROWS, COLS, PRECISION);
            U=zeros(ROWS, COLS, PRECISION);
            V=zeros(ROWS, COLS, PRECISION);
            for k=1:RANDOM_WALKS
                k
                P_res=(rand(RESERVOIR_SIZE, 1, BATCH_SIZE, PRECISION, 'gpuArray')*2-1)*INITIAL_CONDITION_SCALE;
                X_res=tanh(P_res);
                X_out = pagefun(@mtimes, W_ro,X_res);
                index=zeros(2,BATCH_SIZE,N, PRECISION, 'gpuArray');
                
                current_index=repmat([index_rows(T(1)); index_cols(T(1))], 1, BATCH_SIZE);
                index(:,:,1)=current_index;
                for n=1:N-1
                    if (n <= PREAMBLE)
                        X_in=activation(:,:,:,T(n));
                    else
                        X_in=X_out;
                    end
                    [P_res, X_res]=arrayfun(@activation_kernel, P_res, pagefun(@mtimes, W_inc, [X_in; X_res; X_out]), LEAK_RATE);
                    X_out=pagefun(@mtimes, W_ro, X_res);

                 %   if (n <= PREAMBLE)
                 %      next_index=repmat([index_rows(T(n+1)); index_cols(T(n+1))], 1, BATCH_SIZE);
                 %   else
                       for b=1:BATCH_SIZE
                           RS=exp(-(bsxfun(@minus, A, X_out(:,:,b)').^2)./SIGMA.^2);
                           Pl=reshape(sum(bsxfun(@rdivide, RS, sum(RS,1)*PC), 2), ROWS, COLS);
                        
                           Pc=zeros(ROWS,COLS, PRECISION, 'gpuArray');
                           Pc(((X - x(current_index(2,b))).^2 + (Y - y(current_index(1,b))).^2) <= ACTION_RADIUS.^2) = 1;
                           Pc=Pc./sum(Pc(:));
                        
                            P=Pl.*Pc;
                       
                            [~, most_probable]=max(gather(Pl(:))); 
                            [row, col]=ind2sub(size(P), most_probable);

                            Pn=(zeros(ROWS,COLS, PRECISION));
                            Pn(((X - x(col)).^2 + (Y - y(row)).^2) <= JITTER_RADIUS.^2) = 1;
                            Pn=Pn./sum(Pn(:));

                            next_index(:,b)=random_index((Pn));    
                        end
                 %  end
             
                   
                   AI=sub2ind([ROWS COLS], next_index(1,:), next_index(2,:));

                   X_out=reshape(A(AI,:)', PC, 1, BATCH_SIZE);
                   index(:,:,n+1)=next_index;
                   current_index=next_index;
                end    

                cpu_index=gather(index);
                for n=1:N-1
                    for b=1:BATCH_SIZE
                        x0=cpu_index(2,b,n);
                        y0=cpu_index(1,b,n);
                        x1=cpu_index(2,b,n+1);
                        y1=cpu_index(1,b,n+1);
                        [ix, iy]=bresenham(x0, y0, x1, y1);
                        I=sub2ind([ROWS COLS], iy, ix);
                        displacement=next_index-current_index;
                        dq=1/length(ix);
                        du=(x1-x0)*dq;
                        dv=(y1-y0)*dq;

                        U(I) = U(I) + du;
                        V(I) = V(I) + dv;    
                        raster(I) = raster(I) + 1;  
                    end
                end

            end
            UD=interp2(X, Y, U, XD, YD);
            VD=interp2(X, Y, V, XD, YD);
         
            hold on;
               raster=raster./max(raster(:));
            dbRaster=raster;%10*log10(raster);
       
           
            mdb=min(dbRaster(dbRaster > -inf));
            Mdb=max(dbRaster(:));
            imagesc(x, y, dbRaster);    
              set(gca, 'YDir', 'normal');
               cm=colormap('gray');
            cm=flipud(cm);
            colormap(cm);
            c=colorbar;
          
            set(c, 'Ticks' ,[mdb, Mdb]);
            set(c, 'TickLabels', {'Low', 'High'}); 
            c.Label.String='Displacement density';
           
        %    plot(abcde.x, abcde.y, 'Marker', '.', 'color',  'green', 'LineWidth',4, 'MarkerSize', 20); 
         %   plot(abcde.x(1:PREAMBLE), abcde.y(1:PREAMBLE), 'Marker', 'x', 'color',  'green', 'LineWidth',4, 'MarkerSize', 20); 
            scatter(feeders.x, feeders.y, 200, 'filled', 'MarkerFacecolor', 'red',  'MarkerEdgecolor', 'black', 'linewidth', 2);
         
            for f=1:numel(FEEDERS_LABEL)
                text(feeders.x(f)-0.05,feeders.y(f)+0.1, char(FEEDERS_LABEL(f)), 'FontSize', 25, 'color', 'red');
            end
            %quiver(XD, YD, UD./WD, VD./WD, 'color', [147/255 112/255 219/255],  'AutoScaleFactor', 1 );
             quiver(XD, YD, UD, VD, 'color', 'blue',  'AutoScaleFactor', 1 );
            hold off;
            axis square;
            xlabel('X');
            ylabel('Y');
            xlim([-1 1]);
            ylim([-1 1]);
            legend({ 'Feeder', 'Displacement'});

       
         
            title('Random walk for ABCDE recombination');
                
            comments={['Trial : ' num2str(trial) '/' num2str(TRIALS)]};
            annotation('textbox', 'Position', [0 0 1 1],'String',comments,'FitBoxToText','on');


            print(f3, ['recombination_trial_' num2str(trial) '_denorm.png'], '-dpng', '-r300');

    end
end
