# Supplementary material for: Reservoir computing model of prefrontal cortex creates novel combinations of previous navigation sequences from hippocampal place-cell replay with spatial reward propagation
Source: PLoS Comput Biol. 2019 Jul 15;15(7):e1006624. doi: 10.1371/journal.pcbi.1006624 (PMC6668845; doi:10.1371/journal.pcbi.1006624)
Supplement: S1 Data — (ZIP) [file pcbi.1006624.s012.zip › model/reconstruction.m]

clear;
close all;

RESERVOIR_SIZE=1000;
LEAK_RATE=0.8;
LEARNING_RATE=1e-3;
ROWS=1000;
COLS=ROWS;
SIGMA=0.1;

FEEDERS_LABEL={'A', 'B', 'C', 'D', 'E'};
RADIUS_THRESHOLD=0.2;
feeders=readtable('5_feeders\feeders.csv', 'Delimiter', '\t');
trajectory=readtable('5_feeders\abced.csv','Delimiter', '\t');
placecells=readtable('placecells.csv','Delimiter', '\t');

trajectory_x=single(trajectory.x');
trajectory_y=single(trajectory.y');
placecells_x=single(placecells.x');
placecells_y=single(placecells.y');
PC=size(placecells, 1);
x_min=min(placecells_x);
x_max=max(placecells_x);
y_min=min(placecells_y);
y_max=max(placecells_y);
dx = (x_max - x_min)/(COLS - 1);
dy = (y_max - y_min)/(ROWS - 1);
x=x_min:dx:x_max;
y=y_min:dy:y_max;
[X, Y]=meshgrid(x,y);
width=single(-(placecells.placeradius'.^2)./log(RADIUS_THRESHOLD));
AX=repmat(X(:), 1, PC);
AY=repmat(Y(:), 1, PC);
ADX=bsxfun(@minus, AX, placecells_x);
ADY=bsxfun(@minus, AY, placecells_y);
A=exp(bsxfun(@rdivide,ADX.^2 + ADY.^2, -width));

xk=0:0.01:1;
xc=0.4;
yk=exp(-(xk-xc).^2/SIGMA.^2);

hold on;
grid on;
plot(xk, yk, 'color', 'blue',  'Linewidth', 2);
line([xc xc], [0 1], 'color', 'black', 'Linewidth', 2);
text(xc + 0.01, 0.05, 'a_i');
b1x=xc-SIGMA;
b2x=xc+SIGMA;
b1y=exp(-(b1x-xc).^2/SIGMA.^2);
b2y=exp(-(b2x-xc).^2/SIGMA.^2);
line([b1x b1x], [0 b1y], 'color', 'red', 'Linewidth', 2,'LineStyle','--');
line([b2x b2x], [0 b2y], 'color', 'red', 'Linewidth', 2, 'LineStyle','--');
line([b1x b2x], [b1y b2y], 'color', 'red', 'Linewidth', 2);
text(b1x+0.05, b1y+0.04, '\sigma', 'color', 'red');
hold off;
xlim([0 1]);
xlabel('Activation value');
ylabel('Likelihood');


DX=bsxfun(@minus, repmat(trajectory_x, PC, 1), placecells.x);
DY=bsxfun(@minus, repmat(trajectory_y, PC, 1), placecells.y);
activation=exp(bsxfun(@rdivide,DX.^2 + DY.^2, -width'));


t=89;

a=activation(:,t+1)'; 
RS=exp(-(bsxfun(@minus, A, a).^2)./SIGMA.^2);
P=reshape(sum(bsxfun(@rdivide, RS, sum(RS,1)*PC), 2), ROWS, COLS);
[~,I]=max(P(:));
[row, col]=ind2sub(size(P), I);


f3=figure('Visible', 'on');
set(f3,'defaultAxesFontSize', 25);
set( f3, 'PaperPositionMode', 'auto');
set( f3,'units','pixels','outerposition',[0 0 2000 2000]);


hold on;
imagesc(x, y, 10*log10(P));
colormap hot;
c=colorbar;
c.Label.String='P(s*) (dB)';
set(gca, 'YDir', 'normal');

scatter(feeders.x, feeders.y, 200, 'filled', 'MarkerFacecolor', 'blue', 'MarkerEdgecolor', 'white', 'linewidth', 4);
for f=1:size(feeders, 1)
    text(feeders.x(f)+0.1, feeders.y(f)+0.1, char(FEEDERS_LABEL(f)), 'Fontsize', 20, 'color', 'white');
end
plot(trajectory.x, trajectory.y, 'marker', '.', 'color', [147/255 112/255 219/255], 'linewidth', 4, 'MarkerSize',20);
scatter(trajectory.x(t), trajectory.y(t), 200, 'Marker', '*', 'MarkerEdgecolor', 'cyan', 'linewidth', 4);
scatter(x(col), y(row), 200, 'Marker', 'x', 'MarkerEdgecolor', 'cyan', 'linewidth', 4);
%text(double(x(col)), double(y(row)),'Location probability', 'Fontsize', 20, 'color', 'white');
scatter(trajectory.x(1), trajectory.y(1), 200, 'Marker', 'd', 'MarkerEdgecolor', 'cyan', 'linewidth', 4);
hold off;
legend({'{\color{white}Feeder}', '{\color{white}Trajectory}','{\color{white}Current position}','{\color{white}Most probable point}', '{\color{white}Starting point}'}, 'TextColor','white', 'color','none', 'Box', 'off');

xlabel('X');
ylabel('Y');
xlim([x_min x_max]);
ylim([y_min y_max]);
title('ABCED 2D reconstruction from place cell firing pattern');
axis square;

print(f3, 'reconstruction.png', '-dpng', '-r300');
