# Supplementary material for: Reservoir computing model of prefrontal cortex creates novel combinations of previous navigation sequences from hippocampal place-cell replay with spatial reward propagation
Source: PLoS Comput Biol. 2019 Jul 15;15(7):e1006624. doi: 10.1371/journal.pcbi.1006624 (PMC6668845; doi:10.1371/journal.pcbi.1006624)
Supplement: S1 Data — (ZIP) [file pcbi.1006624.s012.zip › model/selection.m]

clear;
close all;

FEEDERS_LABEL={'A', 'B', 'C', 'D', 'E'};
INITIAL_CONDITION_SCALE=0.1;
REWARD_DRIVEN=true;
RADIUS_THRESHOLD=0.2;
PRECISION='single';
PREAMBLE=5;
RANDOM_WALKS=1000;
RESERVOIR_SIZE=4000;
LEAK_RATE=cast(0.8, PRECISION);
LEARNING_RATE=cast(1e-5, PRECISION);
ROWS=100;
COLS=100;
SIGMA=1;
SNIPPET_LENGTH=5;
TIME_BUDGET=100;
TRIALS=10;
BURSTS_PER_TRIAL=100;

%gpuDevice(2);

SNIPPET_NUMBER=fix(TIME_BUDGET/SNIPPET_LENGTH);
REMAINING=mod(TIME_BUDGET,SNIPPET_LENGTH);
DURATION=repmat(SNIPPET_LENGTH, SNIPPET_NUMBER, 1);
if (REMAINING > 0)
    DURATION = [DURATION; REMAINING];
end
TOTAL_SNIPPET_NUMBER=numel(DURATION);

assert(sum(DURATION) == TIME_BUDGET);

feeders=readtable('feeders.csv', 'Delimiter', '\t');
abe=readtable('linear/abe_linear.csv','Delimiter', '\t');
abcde=readtable('linear/abcde_linear.csv','Delimiter', '\t');
placecells=readtable('placecells.csv','Delimiter', '\t');


abe_radius=max(sqrt(gradient(abe.x).^2 + gradient(abe.y).^2));
abcde_radius=max(sqrt(gradient(abcde.x).^2 + gradient(abcde.y).^2));
MOTION_RADIUS=max(abe_radius, abcde_radius);

JITTER_RADIUS=MOTION_RADIUS;

placecells_x=gpuArray(cast(placecells.x', PRECISION));
placecells_y=gpuArray(cast(placecells.y', PRECISION));
PC=size(placecells, 1);
x_min=min(placecells_x);
x_max=max(placecells_x);
y_min=min(placecells_y);
y_max=max(placecells_y);
dx = (x_max - x_min)/(COLS - 1);
dy = (y_max - y_min)/(ROWS - 1);
x=x_min:dx:x_max;
y=y_min:dy:y_max;
[X, Y]=meshgrid(x,y);

xs=COLS/100;
ys=ROWS/100;

xd=downsample(x, xs);
yd=downsample(y, ys);
[XD,YD]=meshgrid(xd, yd);

width=cast((-(placecells.placeradius'.^2)./log(RADIUS_THRESHOLD)), PRECISION);
AX=gpuArray(repmat(X(:), 1, PC));
AY=gpuArray(repmat(Y(:), 1, PC));
ADX=bsxfun(@minus, AX, placecells_x);
ADY=bsxfun(@minus, AY, placecells_y);
A=exp(bsxfun(@rdivide,ADX.^2 + ADY.^2, -width));

STIMULUS_SIZE=PC;

trajectory_x=cast([abe.x; abcde.x], PRECISION);
trajectory_y=cast([abe.y; abcde.y], PRECISION);


index_rows=zeros(size(trajectory_y), PRECISION, 'gpuArray');
index_cols=zeros(size(trajectory_x), PRECISION, 'gpuArray');
for t=1:length(trajectory_x)
    [~, I]=min((X(:)-trajectory_x(t)).^2 + (Y(:)-trajectory_y(t)).^2);
    [index_rows(t), index_cols(t)]=ind2sub(size(X), I);
end

chunks = struct('BEGIN', {}, 'END', {});
chunks(1).BEGIN=1;
chunks(1).END=chunks(1).BEGIN-1+size(abe, 1);
chunks(2).BEGIN=chunks(1).END+1;
chunks(2).END=chunks(2).BEGIN-1+size(abcde, 1);
S=2;
SEQUENCE_LABEL={'ABE', 'ABCDE'};

trajectory_ate=[strcmp(abe.ate, 'true'); strcmp(abcde.ate, 'true')];
DX=bsxfun(@minus, repmat(x(index_cols), PC, 1), placecells_x');
DY=bsxfun(@minus, repmat(y(index_rows), PC, 1), placecells_y');
activation=exp(bsxfun(@rdivide,DX.^2 + DY.^2, -width'));
 
W_ffwd=(rand(RESERVOIR_SIZE, STIMULUS_SIZE, PRECISION,  'gpuArray')*2-1);
W_rec=(randn(RESERVOIR_SIZE, PRECISION, 'gpuArray') .* (ones(RESERVOIR_SIZE, PRECISION, 'gpuArray')-eye(RESERVOIR_SIZE, PRECISION, 'gpuArray'))*(0.5/sqrt(RESERVOIR_SIZE)));
W_fbk=(rand(RESERVOIR_SIZE, STIMULUS_SIZE, PRECISION, 'gpuArray')*2-1);


    

for reward_driven=[false true]
    pairs.BEGIN=[];
    pairs.END=[];
    pairs.N = 0;
    for s=1:S        
        chunk=chunks(s);
        T=chunk.BEGIN:chunk.END;

        cups=T(reward_driven & trajectory_ate(T) > 0);

        if (isempty(cups))
            cups=[T(1) T(end)];
        end
        C=numel(cups);     
        
        for fb=1:C-1
            for fe=fb+1:C
                pairs.BEGIN=[pairs.BEGIN cups(fb)]; 
                pairs.END=[pairs.END cups(fe)];
                pairs.N = pairs.N + 1;
            end
        end     
    end

    W_ro=(rand(PC, RESERVOIR_SIZE, PRECISION, 'gpuArray')*2-1)*0.01;
    
    for trial=1:TRIALS
        for burst=1:BURSTS_PER_TRIAL
            for snippet_number=1:TOTAL_SNIPPET_NUMBER
                drawn=false;
                while (~drawn)
                    k=randi([1 pairs.N]);
                    sb=pairs.BEGIN(k);
                    se=pairs.END(k) - SNIPPET_LENGTH+1;
                    drawn = sb < se;
                end
                snippet_begin=randi([sb se]);
                snippet_end=snippet_begin + DURATION(snippet_number) - 1;

                T=snippet_begin:snippet_end;
                N=numel(T);

                P_res=(rand(RESERVOIR_SIZE, 1, PRECISION, 'gpuArray')*2-1)*INITIAL_CONDITION_SCALE;
                X_res=tanh(P_res);
                X_out = W_ro * X_res;

                for n=1:N-1
                    X_in=activation(:,T(n));
                    X_des=activation(:,T(n+1));

                    U_ffwd = W_ffwd * X_in;
                    U_rec = W_rec * X_res;
                    U_fbk = W_fbk * X_out;

                    P_res = P_res + (U_ffwd + U_rec + U_fbk - P_res) * LEAK_RATE;

                    X_res = tanh(P_res);
                    X_out = W_ro * X_res;

                    W_ro = W_ro + (X_des-X_out)*LEARNING_RATE * X_res';
                end     
            end
        end


        for s=1:S
            chunk=chunks(s);
            T=chunk.BEGIN:chunk.END;
            N=numel(T);
            f3=figure('Visible', 'on');
            set(f3,'defaultAxesFontSize', 25);
            set( f3, 'PaperPositionMode', 'auto');
            set( f3,'units','pixels','outerposition',[0 0 2000 2000]);
            raster=zeros(ROWS, COLS, PRECISION);
            U=zeros(ROWS, COLS, PRECISION, 'gpuArray');
            V=zeros(ROWS, COLS, PRECISION, 'gpuArray');
            for k=1:RANDOM_WALKS
                P_res = (rand(RESERVOIR_SIZE, 1,  PRECISION, 'gpuArray')*2-1)*INITIAL_CONDITION_SCALE;
                X_res = tanh(P_res);
                X_out = W_ro * X_res;

                current_index=gather([index_rows(T(1)), index_cols(T(1))]);

                for n=1:N-1
                    if (n <= PREAMBLE)
                        X_in=activation(:,T(n));
                    else
                        X_in=X_out;
                    end
                    U_ffwd = W_ffwd * X_in;
                    U_rec = W_rec * X_res;
                    U_fbk = W_fbk * X_out;

                    P_res = P_res + (U_ffwd + U_rec + U_fbk - P_res) * LEAK_RATE;

                    X_res = tanh(P_res);
                    X_out = W_ro * X_res;

                    RS=exp(-(bsxfun(@minus, A, X_out').^2)./SIGMA.^2);
                    P=reshape(sum(bsxfun(@rdivide, RS, sum(RS,1)*PC), 2), ROWS, COLS);

                    %Pc=zeros(ROWS,COLS, PRECISION);
                    %Pc((X - x(current_index(2))).^2 + (Y - y(current_index(1))).^2 <= ACTION_RADIUS.^2) = 1;
                    %Pc=Pc./sum(Pc(:));
                    %P=Pl.*Pc;
                    [~, most_probable]=max(P(:)); 
                    [row, col]=ind2sub(size(P), most_probable);


                    Pn=zeros(ROWS,COLS, PRECISION, 'gpuArray');
                    Pn((X - x(col)).^2 + (Y - y(row)).^2 <= JITTER_RADIUS.^2) = 1;
                    Pn=Pn./sum(Pn(:));

                    next_index=gather(random_index(Pn));
                    
                  %  if (n > PREAMBLE)
                        [ix, iy]=bresenham(current_index(2),current_index(1), next_index(2),  next_index(1));
                        I=sub2ind([ROWS COLS], iy, ix);
                        displacement=next_index-current_index;
                        dq=1/length(ix);
                        du=displacement(2)*dq;
                        dv=displacement(1)*dq;

                        U(I) = U(I) + du;
                        V(I) = V(I) + dv;    
                        raster(I) = raster(I) + 1;
                  %  end
                    I=sub2ind(size(A), repmat(sub2ind([ROWS COLS], next_index(1), next_index(2)), PC, 1), [1:PC]');
                    X_out=A(I);
                    current_index=next_index;
                end    


               

            end
            UD=interp2(X, Y, U, XD, YD);
            VD=interp2(X, Y, V, XD, YD);
            WD=sqrt(UD.^2 + VD.^2);
            hold on;
           
            raster=raster./max(raster(:));
            dbRaster=raster;%10*log10(raster);
       
           
            mdb=min(dbRaster(dbRaster > -inf));
            Mdb=max(dbRaster(:));
            imagesc(x, y, dbRaster);    
    
            set(gca, 'YDir', 'normal');
            cm=colormap('gray');
            cm=flipud(cm);
            colormap(cm);
            c=colorbar;
            set(c, 'Ticks' ,[mdb, Mdb]);
            set(c, 'TickLabels', {'Low', 'High'}); 
            c.Label.String='Displacement density';
           
         %  plot(abcde.x, abcde.y, 'Marker', '.', 'color',  'blue', 'LineWidth',4, 'MarkerSize', 20); 
         %   plot(abe.x, abe.y, 'Marker', '.', 'color', 'blue', 'LineWidth',4, 'MarkerSize', 20); 
          %  plot(trajectory_x(T(1:PREAMBLE)), trajectory_y(T(1:PREAMBLE)), 'Marker', 'x', 'color',  'cyan', 'LineWidth',4, 'MarkerSize', 20);
            scatter(feeders.x, feeders.y, 200, 'filled', 'MarkerFacecolor', 'red',  'MarkerEdgecolor', 'black', 'linewidth', 2);
         
            for f=1:numel(FEEDERS_LABEL)
                text(feeders.x(f)-0.05,feeders.y(f)+0.1, char(FEEDERS_LABEL(f)), 'FontSize', 25, 'color', 'red');
            end
            %quiver(XD, YD, UD./WD, VD./WD, 'color', [147/255 112/255 219/255],  'AutoScaleFactor', 1 );
             quiver(XD, YD, UD, VD, 'color', 'blue' , 'AutoScaleFactor', 1 );
            hold off;
            axis square;
            xlabel('X');
            ylabel('Y');
            xlim([-1 1]);
            ylim([-1 1]);
            legend({'Feeder', 'Displacement'});


            if (reward_driven)
                condition='rewarded path';
            else
                condition='non rewarded path';
            end
                
            sequence_label=char(SEQUENCE_LABEL(s));
            title(['Random walk for sequence ' sequence_label]);
                
            comments={['Condition : ' condition],...
            ['Trial : ' num2str(trial) '/' num2str(TRIALS)]};
            annotation('textbox', 'Position', [0 0 1 1],'String',comments,'FitBoxToText','on');


            print(f3, ['selection_' sequence_label '_' strrep(condition, ' ', '_') '_trial_' num2str(trial) '.png'], '-dpng', '-r300');
        end
    end
end
