# Supplementary material for: Reservoir computing model of prefrontal cortex creates novel combinations of previous navigation sequences from hippocampal place-cell replay with spatial reward propagation
Source: PLoS Comput Biol. 2019 Jul 15;15(7):e1006624. doi: 10.1371/journal.pcbi.1006624 (PMC6668845; doi:10.1371/journal.pcbi.1006624)
Supplement: S1 Data — (ZIP) [file pcbi.1006624.s012.zip › model/snippet_replay.m]

clear;
close all;

RESERVOIR_SIZE=1000;
LEAK_RATE=0.8;
LEARNING_RATE=1e-3;
ROWS=1000;
COLS=ROWS;
SIGMA=0.1;
SNIPPET_LENGTH=5;
TIME_BUDGET=50;

SNIPPET_NUMBER=fix(TIME_BUDGET/SNIPPET_LENGTH);
REMAINING=mod(TIME_BUDGET,SNIPPET_LENGTH);
DURATION=repmat(SNIPPET_LENGTH, SNIPPET_NUMBER, 1);
if (REMAINING > 0)
    DURATION = [DURATION; REMAINING];
end
TOTAL_SNIPPET_NUMBER=numel(DURATION);
    
FEEDERS_LABEL={'A', 'B', 'C', 'D', 'E'};
RADIUS_THRESHOLD=0.2;
feeders=readtable('5_feeders/feeders.csv', 'Delimiter', '\t');
trajectory=readtable('5_feeders/abced.csv','Delimiter', '\t');
placecells=readtable('placecells.csv','Delimiter', '\t');

width=-(placecells.placeradius.^2)./log(0.2);
PC=size(placecells, 1);
STIMULUS_SIZE=PC;
DX=bsxfun(@minus, repmat(trajectory.x', PC, 1), placecells.x);
DY=bsxfun(@minus, repmat(trajectory.y', PC, 1), placecells.y);
activation=exp(bsxfun(@rdivide,DX.^2 + DY.^2, -width));

cups=find(strcmp(trajectory.ate, 'true'));
reward=cups;
b1=cups(2);
b2=cups(4);

snippet_begin=b1+15;
snippet_end=snippet_begin+SNIPPET_LENGTH-1;
snippet_range=snippet_begin:snippet_end;

t=89;

f1=figure('Visible', 'on');
set(f1,'defaultAxesFontSize', 25);
set( f1, 'PaperPositionMode', 'auto');
set( f1,'units','pixels','outerposition',[0 0 2000 2000]);
hold on;

scatter(feeders.x, feeders.y, 200, 'filled', 'MarkerFacecolor', 'green', 'MarkerEdgecolor', 'black', 'linewidth', 2);
for f=1:size(feeders, 1)
    text(feeders.x(f)+0.1, feeders.y(f)+0.1, char(FEEDERS_LABEL(f)), 'Fontsize', 20);
end
plot(trajectory.x, trajectory.y, 'marker', '.', 'color', 'red', 'linewidth', 4, 'MarkerSize',20);
plot(trajectory.x(snippet_range), trajectory.y(snippet_range), 'marker', 'x', 'color', 'blue', 'linewidth', 4, 'MarkerSize',20);
scatter(trajectory.x(1), trajectory.y(1), 200, 'Marker', 'd', 'MarkerFacecolor', 'black');
text(trajectory.x(b1)+0.1, trajectory.y(b1), '\leftarrow R_1', 'Fontsize', 20);
text(trajectory.x(b2)+0.1, trajectory.y(b2), '\leftarrow R_2', 'Fontsize', 20);
for pc=1:size(placecells, 1)
    draw_circle(placecells.x(pc), placecells.y(pc), placecells.placeradius(pc), [0.6 0.6 0.6 0.8]);
end
hold off;
grid on;
legend({'Feeder', 'Trajectory', 'Snippet', 'Starting point', 'Place cell'});
xlim([-1 1]);
ylim([-1 1]);
xlabel('X');
ylabel('Y');
title('ABCED trajectory');
axis square;

%
%
%

f2=figure('Visible', 'on');
set(f2,'defaultAxesFontSize', 25);
set( f2, 'PaperPositionMode', 'auto');
set( f2,'units','pixels','outerposition',[0 0 2000 2000]);
hold on;
imagesc(activation);
colormap hot;
c=colorbar;
c.Label.String='Mean firing rate';
stem(reward, size(placecells, 1)*ones(size(reward)), 'color', 'white');
for r=reward'
    rx=trajectory.x(r);
    ry=trajectory.y(r);
    rp=repmat([rx ry], size(feeders,1), 1);
    fp=[feeders.x feeders.y];
    [~, id]=min(sum((rp-fp).^2,2));
    text(r-1, PC*1.1, char(FEEDERS_LABEL(id)), 'color', 'black', 'Fontsize', 20);
end

rectangle('Position', [snippet_begin 1 SNIPPET_LENGTH PC], 'LineWidth', 4, 'Edgecolor', 'blue', 'Curvature',0.2, 'FaceColor', [0 0 1 0.2]);
text(snippet_begin, PC*1.05, 'Snippet','color', 'blue', 'Fontsize', 20);
text(b1, PC*1.05, 'R_1','color', 'black', 'Fontsize', 20);
text(b2, PC*1.05, 'R_2','color', 'black', 'Fontsize', 20);
hold off;
xlabel('Time');
ylabel('Place cell number');
title('ABCED place cell activation');
axis square;

print(f1, 'snippet_replay_2D.png', '-dpng', '-r300');
print(f2, 'snippet_replay_PC.png', '-dpng', '-r300');
